# Supplementary material for: An assessment of mangrove forest in northwestern Mexico using the Google Earth Engine cloud computing platform
Source: PLoS One. 2024 Dec 5;19(12):e0315181. doi: 10.1371/journal.pone.0315181 (PMC11620548; doi:10.1371/journal.pone.0315181)
Supplement: S1 Fig — (ZIP) [file pone.0315181.s001.zip › Fig 1/Class/MangleRojoNoroeste_2015_2020.prj]

PROJCS["unknown",GEOGCS["GCS_unknown",DATUM["D_WGS_1984",SPHEROID["WGS_1984",6378137.0,298.257223563]],PRIMEM["Greenwich",0.0],UNIT["Degree",0.0174532925199433]],PROJECTION["Lambert_Conformal_Conic"],PARAMETER["False_Easting",2500000.0],PARAMETER["False_Northing",0.0],PARAMETER["Central_Meridian",-102.0],PARAMETER["Standard_Parallel_1",17.5],PARAMETER["Standard_Parallel_2",29.5],PARAMETER["Latitude_Of_Origin",12.0],UNIT["Meter",1.0]]
