# Supplementary material for: An assessment of mangrove forest in northwestern Mexico using the Google Earth Engine cloud computing platform
Source: PLoS One. 2024 Dec 5;19(12):e0315181. doi: 10.1371/journal.pone.0315181 (PMC11620548; doi:10.1371/journal.pone.0315181)
Supplement: S1 Fig — (ZIP) [file pone.0315181.s001.zip › Fig 1/Class/MangleRojoNoroeste_2015_2020.qmd]

<!DOCTYPE qgis PUBLIC 'http://mrcc.com/qgis.dtd' 'SYSTEM'>
<qgis version="3.24.3-Tisler">
  <identifier></identifier>
  <parentidentifier></parentidentifier>
  <language></language>
  <type>dataset</type>
  <title></title>
  <abstract></abstract>
  <links/>
  <fees></fees>
  <encoding></encoding>
  <crs>
    <spatialrefsys nativeFormat="Wkt">
      <wkt>PROJCRS["Mexico ITRF2008 / LCC",BASEGEOGCRS["Mexico ITRF2008",DATUM["Mexico ITRF2008",ELLIPSOID["GRS 1980",6378137,298.257222101,LENGTHUNIT["metre",1]]],PRIMEM["Greenwich",0,ANGLEUNIT["degree",0.0174532925199433]],ID["EPSG",6365]],CONVERSION["Mexico LCC",METHOD["Lambert Conic Conformal (2SP)",ID["EPSG",9802]],PARAMETER["Latitude of false origin",12,ANGLEUNIT["degree",0.0174532925199433],ID["EPSG",8821]],PARAMETER["Longitude of false origin",-102,ANGLEUNIT["degree",0.0174532925199433],ID["EPSG",8822]],PARAMETER["Latitude of 1st standard parallel",17.5,ANGLEUNIT["degree",0.0174532925199433],ID["EPSG",8823]],PARAMETER["Latitude of 2nd standard parallel",29.5,ANGLEUNIT["degree",0.0174532925199433],ID["EPSG",8824]],PARAMETER["Easting at false origin",2500000,LENGTHUNIT["metre",1],ID["EPSG",8826]],PARAMETER["Northing at false origin",0,LENGTHUNIT["metre",1],ID["EPSG",8827]]],CS[Cartesian,2],AXIS["northing (N)",north,ORDER[1],LENGTHUNIT["metre",1]],AXIS["easting (E)",east,ORDER[2],LENGTHUNIT["metre",1]],USAGE[SCOPE["Topographic mapping (small scale)."],AREA["Mexico - onshore and offshore."],BBOX[12.1,-122.19,32.72,-84.64]],ID["EPSG",6372]]</wkt>
      <proj4>+proj=lcc +lat_0=12 +lon_0=-102 +lat_1=17.5 +lat_2=29.5 +x_0=2500000 +y_0=0 +ellps=GRS80 +towgs84=0,0,0,0,0,0,0 +units=m +no_defs</proj4>
      <srsid>28799</srsid>
      <srid>6372</srid>
      <authid>EPSG:6372</authid>
      <description>Mexico ITRF2008 / LCC</description>
      <projectionacronym>lcc</projectionacronym>
      <ellipsoidacronym>EPSG:7019</ellipsoidacronym>
      <geographicflag>false</geographicflag>
    </spatialrefsys>
  </crs>
  <extent/>
</qgis>
