# Supplementary material for: An assessment of mangrove forest in northwestern Mexico using the Google Earth Engine cloud computing platform
Source: PLoS One. 2024 Dec 5;19(12):e0315181. doi: 10.1371/journal.pone.0315181 (PMC11620548; doi:10.1371/journal.pone.0315181)
Supplement: S2 Fig — (ZIP) [file pone.0315181.s002.zip]

Archive with 18 entries (16 files):
- Fig 2/Class/
- Fig 2/Class/MangleRojoNoroeste_2015_2020.cpg
- Fig 2/Class/MangleRojoNoroeste_2015_2020.dbf
- Fig 2/Class/MangleRojoNoroeste_2015_2020.prj
- Fig 2/Class/MangleRojoNoroeste_2015_2020.qmd
- Fig 2/Class/MangleRojoNoroeste_2015_2020.sbn
- Fig 2/Class/MangleRojoNoroeste_2015_2020.sbx
- Fig 2/Class/MangleRojoNoroeste_2015_2020.shp
- Fig 2/Class/MangleRojoNoroeste_2015_2020.shx
- Fig 2/Fig_2.mxd
- Fig 2/ne_10m_coastline/
- Fig 2/ne_10m_coastline/ne_10m_coastline.cpg
- Fig 2/ne_10m_coastline/ne_10m_coastline.dbf
- Fig 2/ne_10m_coastline/ne_10m_coastline.prj
- Fig 2/ne_10m_coastline/ne_10m_coastline.README.html
- Fig 2/ne_10m_coastline/ne_10m_coastline.shp
- Fig 2/ne_10m_coastline/ne_10m_coastline.shx
- Fig 2/ne_10m_coastline/ne_10m_coastline.VERSION.txt
