# Supplementary material for: An assessment of mangrove forest in northwestern Mexico using the Google Earth Engine cloud computing platform
Source: PLoS One. 2024 Dec 5;19(12):e0315181. doi: 10.1371/journal.pone.0315181 (PMC11620548; doi:10.1371/journal.pone.0315181)
Supplement: S1 Table — (XLSX) [file pone.0315181.s004.xlsx]

## Sheet: Sheet1
FID	id	State	Class	ndvi_Jan-Feb	ndvi_Mar-Apr	ndvi_May-Jun	ndvi_Jul-Aug	ndvi_Sep-Oct	ndvi_Nov-Dec	ndwi_Mar-Apr	ndwi_May-Jun	ndwi_Jul-Aug	ndwi_Sep-Oct	ndwi_Nov-Dec	area (ha)
0	115	Baja California Sur	Other mangrove species	0.602535	0.556357	0.484973	0.514005	0.591104	0.587319	0.405196	0.311873	0.32477	0.442444	0.475148	232.258
1	169	Baja California Sur	Other mangrove species	0.568476	0.540163	0.480694	0.488764	0.587162	0.573634	0.413097	0.349081	0.341976	0.479942	0.493658	70.8561
2	407	Baja California Sur	Other mangrove species	0.65811	0.610516	0.533271	0.568082	0.647175	0.655334	0.570175	0.446892	0.506889	0.617608	0.660064	61.4931
3	775	Baja California Sur	Rhizophora mangle	0.75706	0.742291	0.717921	0.717949	0.749629	0.764301	0.614919	0.5888	0.587747	0.604587	0.661764	31.3532
4	802	Baja California Sur	Other mangrove species	0.587557	0.546747	0.501968	0.514488	0.581621	0.602545	0.482691	0.393445	0.429308	0.506914	0.564407	76.2836
5	858	Baja California Sur	Other mangrove species	0.692901	0.657976	0.594525	0.609505	0.678464	0.708073	0.585385	0.490938	0.503088	0.574901	0.641056	16.1713
6	1075	Baja California Sur	Other mangrove species	0.640749	0.600698	0.57125	0.565077	0.625971	0.650842	0.452424	0.398874	0.425293	0.496743	0.54134	24.9714
7	1083	Baja California Sur	Other mangrove species	0.665111	0.625561	0.580435	0.586687	0.644113	0.670845	0.512925	0.447568	0.457381	0.505645	0.571042	1192.46
8	1145	Baja California Sur	Rhizophora mangle	0.758364	0.743305	0.712872	0.705946	0.756344	0.767895	0.656933	0.608047	0.592855	0.66774	0.706759	25.5463
9	1157	Baja California Sur	Rhizophora mangle	0.766904	0.751375	0.721694	0.721158	0.762843	0.771244	0.630353	0.580412	0.573946	0.631793	0.672778	57.4183
10	1205	Baja California Sur	Other mangrove species	0.641454	0.605344	0.559792	0.560017	0.620836	0.644261	0.46214	0.400249	0.411104	0.471438	0.535491	45.1278
11	1244	Baja California Sur	Other mangrove species	0.610987	0.575985	0.536341	0.524633	0.60799	0.629922	0.491091	0.410181	0.432879	0.530511	0.596536	28.586
12	1465	Baja California Sur	Other mangrove species	0.609425	0.572823	0.535406	0.52583	0.594192	0.623427	0.467771	0.388894	0.41603	0.506355	0.546406	32.7928
13	1883	Baja California Sur	Other mangrove species	0.532908	0.475965	0.428488	0.417504	0.505886	0.555338	0.423694	0.331846	0.349316	0.469358	0.520712	35.9142
14	2049	Baja California Sur	Other mangrove species	0.601209	0.554126	0.51423	0.514773	0.576042	0.616422	0.366897	0.312442	0.329922	0.393468	0.454647	24.7012
15	2130	Baja California Sur	Rhizophora mangle	0.76066	0.74085	0.714288	0.714236	0.751518	0.76818	0.638423	0.5978	0.587767	0.649086	0.691179	33.496
16	2146	Baja California Sur	Other mangrove species	0.643873	0.600651	0.557508	0.556187	0.622061	0.651476	0.472513	0.400035	0.410061	0.492352	0.558033	67.7635
17	2182	Baja California Sur	Rhizophora mangle	0.756439	0.739282	0.701568	0.704999	0.747754	0.760149	0.635625	0.598296	0.576164	0.638233	0.683359	23.7924
18	2210	Baja California Sur	Other mangrove species	0.654348	0.623619	0.572881	0.579692	0.642325	0.67058	0.518746	0.434819	0.451721	0.533155	0.581721	23.6438
19	2223	Baja California Sur	Other mangrove species	0.619993	0.572677	0.522481	0.528694	0.617537	0.635408	0.510332	0.4072	0.445702	0.56134	0.598497	24.6544
20	2252	Baja California Sur	Other mangrove species	0.691518	0.636612	0.58826	0.581571	0.640752	0.690633	0.494213	0.441385	0.437488	0.487901	0.556663	62.0709
21	2269	Baja California Sur	Other mangrove species	0.607313	0.557429	0.503674	0.513889	0.598139	0.617948	0.432844	0.357956	0.360212	0.461361	0.508133	158.236
22	2275	Baja California Sur	Rhizophora mangle	0.762937	0.741879	0.71595	0.713736	0.749864	0.762959	0.599412	0.581787	0.57335	0.597943	0.642483	35.5979
23	2318	Baja California Sur	Other mangrove species	0.588635	0.537251	0.487576	0.500852	0.582364	0.60262	0.438045	0.364875	0.371038	0.476581	0.52061	314.233
24	2365	Baja California Sur	Other mangrove species	0.625323	0.559595	0.504896	0.515104	0.592863	0.62948	0.42282	0.365756	0.369549	0.447852	0.512448	93.1049
25	2395	Baja California Sur	Other mangrove species	0.630485	0.580478	0.543119	0.543789	0.613865	0.637304	0.430887	0.380707	0.380001	0.456145	0.502488	55.9432
26	2607	Baja California Sur	Other mangrove species	0.654831	0.607636	0.553496	0.572294	0.646197	0.664792	0.484851	0.406585	0.423225	0.506077	0.557488	125.89
27	2649	Baja California Sur	Other mangrove species	0.62989	0.581526	0.539415	0.541608	0.607961	0.640299	0.461178	0.393631	0.40058	0.474053	0.532986	44.674
28	2789	Baja California Sur	Other mangrove species	0.722868	0.67037	0.598113	0.635931	0.730022	0.73795	0.562823	0.504057	0.536032	0.636273	0.664555	0.218031
29	3254	Baja California Sur	Other mangrove species	0.633935	0.587465	0.532354	0.550121	0.629173	0.647303	0.451739	0.37852	0.391464	0.477293	0.523903	75.4797
30	3370	Baja California Sur	Other mangrove species	0.593825	0.554408	0.506795	0.504294	0.569454	0.599549	0.50489	0.400656	0.424267	0.499755	0.570255	32.1026
31	3393	Baja California Sur	Other mangrove species	0.569452	0.531574	0.491701	0.488894	0.549573	0.577384	0.500149	0.387665	0.400428	0.508889	0.574341	25.567
32	3423	Baja California Sur	Other mangrove species	0.594366	0.556556	0.51163	0.520697	0.577853	0.602605	0.481157	0.403848	0.424461	0.494145	0.550207	82.9383
33	3575	Baja California Sur	Other mangrove species	0.639979	0.604444	0.561748	0.560039	0.620636	0.649411	0.517606	0.435932	0.452132	0.514465	0.578935	61.2837
34	3640	Baja California Sur	Other mangrove species	0.619128	0.585147	0.545611	0.539927	0.594154	0.62262	0.499279	0.420664	0.434672	0.503471	0.562922	32.8845
35	4155	Baja California Sur	Other mangrove species	0.726589	0.687995	0.617806	0.625287	0.691336	0.726908	0.566576	0.487423	0.464618	0.558566	0.608411	0.287107
36	4169	Baja California Sur	Other mangrove species	0.631397	0.605592	0.579232	0.548537	0.607907	0.652356	0.524253	0.463636	0.435046	0.560324	0.606176	29.4341
37	4270	Baja California Sur	Other mangrove species	0.617869	0.566901	0.536053	0.544949	0.617579	0.643907	0.431077	0.382453	0.385466	0.471091	0.534933	298.711
38	4284	Baja California Sur	Other mangrove species	0.633691	0.588359	0.546966	0.541362	0.617695	0.646606	0.509764	0.427113	0.419662	0.537156	0.586932	67.356
39	4356	Baja California Sur	Other mangrove species	0.672174	0.624648	0.573369	0.573279	0.648972	0.679872	0.496222	0.425636	0.41145	0.497804	0.558649	40.336
40	4476	Baja California Sur	Other mangrove species	0.66335	0.631165	0.592662	0.578555	0.655489	0.677546	0.500962	0.444351	0.423909	0.515374	0.568547	45.2179
41	4480	Baja California Sur	Other mangrove species	0.665009	0.630133	0.588046	0.590614	0.662221	0.680402	0.508047	0.443674	0.441642	0.531118	0.576715	124.148
42	4516	Baja California Sur	Other mangrove species	0.666452	0.624553	0.583208	0.575642	0.644246	0.673935	0.481565	0.422496	0.411263	0.494536	0.551202	58.4242
43	4520	Baja California Sur	Other mangrove species	0.649952	0.605946	0.551024	0.551553	0.631953	0.658924	0.474252	0.396284	0.401648	0.495525	0.550476	59.8515
44	4533	Baja California Sur	Other mangrove species	0.638522	0.601765	0.555305	0.542295	0.626277	0.651903	0.503213	0.426506	0.41053	0.510791	0.571724	92.6557
45	4603	Baja California Sur	Other mangrove species	0.674533	0.634531	0.581474	0.577681	0.654641	0.683326	0.535258	0.460176	0.458101	0.547825	0.598698	252.791
46	4640	Baja California Sur	Rhizophora mangle	0.765887	0.732555	0.688231	0.681927	0.743571	0.769152	0.617401	0.560511	0.534434	0.62214	0.671927	0.25742
47	4730	Baja California Sur	Rhizophora mangle	0.767896	0.741136	0.68909	0.696922	0.758752	0.775019	0.637037	0.571506	0.555306	0.64166	0.683269	37.5533
48	4866	Baja California Sur	Rhizophora mangle	0.732144	0.641396	0.656545	0.653663	0.723726	0.745114	0.530947	0.52672	0.515335	0.569025	0.629507	0.198082
49	5067	Nayarit	Other mangrove species	0.650353	0.585415	0.497518	0.470094	0.617006	0.63712	0.41458	0.294954	0.287959	0.460797	0.492617	101.182
50	5467	Nayarit	Rhizophora mangle	0.76474	0.730926	0.671088	0.645084	0.736197	0.751286	0.623623	0.510225	0.493374	0.618028	0.673689	0.207972
51	5491	Nayarit	Other mangrove species	0.667844	0.59519	0.489803	0.527329	0.675982	0.66394	0.364091	0.217098	0.304316	0.482999	0.493901	40.5631
52	5520	Nayarit	Rhizophora mangle	0.774595	0.734958	0.692066	0.663046	0.753233	0.757417	0.538635	0.459597	0.447118	0.583997	0.595038	51.3983
53	5580	Nayarit	Other mangrove species	0.672513	0.617934	0.480214	0.482015	0.651592	0.687531	0.450682	0.294896	0.432386	0.579533	0.557291	26.6894
54	5584	Nayarit	Rhizophora mangle	0.793216	0.771435	0.69251	0.632038	0.760063	0.783887	0.62461	0.447192	0.455317	0.612394	0.652603	0.198139
55	5709	Nayarit	Other mangrove species	0.566738	0.522388	0.412527	0.403032	0.572494	0.608177	0.473629	0.337734	0.480542	0.636704	0.594037	1920.45
56	13100	Sinaloa	Other mangrove species	0.61365	0.568795	0.491178	0.494122	0.584507	0.620324	0.468667	0.385602	0.403129	0.49831	0.547257	1907.9
57	6153	Nayarit	Other mangrove species	0.726711	0.67384	0.551934	0.508695	0.717604	0.738755	0.516829	0.366608	0.402087	0.618977	0.606049	140.392
58	6218	Nayarit	Other mangrove species	0.57566	0.521501	0.415212	0.356482	0.541321	0.592203	0.40471	0.246547	0.216035	0.47602	0.512057	1408.45
59	6226	Nayarit	Other mangrove species	0.436944	0.352222	0.267906	0.244715	0.402702	0.43841	0.208792	0.100497	0.148601	0.416576	0.417681	106.459
60	6256	Nayarit	Other mangrove species	0.468605	0.374762	0.276054	0.259966	0.450527	0.470342	0.201405	0.0757553	0.127673	0.402906	0.414444	111.429
61	13113	Sinaloa	Other mangrove species	0.628137	0.558669	0.490718	0.493266	0.601443	0.635688	0.532687	0.429943	0.457007	0.583116	0.616781	36.7459
62	6538	Nayarit	Other mangrove species	0.596367	0.504933	0.478563	0.440298	0.651603	0.649021	0.602927	0.483296	0.315819	0.511653	0.556986	0.267442
63	6550	Nayarit	Other mangrove species	0.676451	0.61287	0.552194	0.599236	0.659944	0.67282	0.4054	0.320014	0.371354	0.473387	0.481892	105.679
64	6569	Nayarit	Rhizophora mangle	0.773797	0.735331	0.697453	0.690298	0.747981	0.765014	0.531215	0.474302	0.501664	0.5642	0.588259	26.1677
65	13115	Sinaloa	Rhizophora mangle	0.74504	0.708633	0.665353	0.656707	0.730371	0.761412	0.629992	0.547891	0.555585	0.671789	0.694628	21.2798
66	6618	Nayarit	Rhizophora mangle	0.776888	0.726853	0.684807	0.701247	0.757202	0.771316	0.552198	0.494443	0.523636	0.588244	0.622475	25.3748
67	6644	Nayarit	Other mangrove species	0.661547	0.606202	0.507063	0.527797	0.630549	0.662295	0.4384	0.326197	0.37331	0.492575	0.528069	233.72
68	7246	Nayarit	Rhizophora mangle	0.749653	0.721211	0.654568	0.645768	0.726489	0.745851	0.561944	0.470617	0.530842	0.594594	0.61305	25.7087
69	6677	Nayarit	Other mangrove species	0.607624	0.557669	0.481561	0.505172	0.631615	0.63415	0.348668	0.273416	0.341418	0.461095	0.472563	14.7533
70	7235	Nayarit	Other mangrove species	0.649133	0.596348	0.471137	0.484885	0.630512	0.658279	0.426093	0.264373	0.369836	0.53973	0.532167	1664.8
71	7224	Nayarit	Other mangrove species	0.665324	0.621407	0.51976	0.513514	0.643547	0.66922	0.442028	0.320714	0.409545	0.55476	0.521078	49.6636
72	13193	Sinaloa	Other mangrove species	0.631514	0.579867	0.497913	0.528852	0.61006	0.647262	0.410048	0.312814	0.380463	0.473898	0.510826	56.2944
73	7928	Nayarit	Other mangrove species	0.705253	0.651845	0.564096	0.606299	0.67966	0.705286	0.501567	0.393618	0.435691	0.592906	0.578945	55.045
74	7931	Nayarit	Other mangrove species	0.728307	0.68025	0.594562	0.629442	0.708653	0.733996	0.499904	0.384817	0.41854	0.541845	0.570777	42.2497
75	7953	Nayarit	Rhizophora mangle	0.789005	0.778472	0.743172	0.742704	0.783107	0.800449	0.616473	0.549697	0.553838	0.630771	0.647295	100.514
76	7946	Nayarit	Rhizophora mangle	0.798151	0.773938	0.734184	0.750498	0.781668	0.797791	0.597095	0.532131	0.569574	0.619509	0.628117	103.667
77	7967	Nayarit	Rhizophora mangle	0.765344	0.755426	0.714621	0.721638	0.757501	0.774692	0.599526	0.526815	0.540919	0.626072	0.634117	73.2897
78	8058	Nayarit	Other mangrove species	0.710952	0.675979	0.685055	0.712082	0.732711	0.734837	0.436607	0.456828	0.481472	0.530574	0.506989	28.1248
79	8112	Nayarit	Rhizophora mangle	0.744615	0.678377	0.644768	0.682864	0.707567	0.741438	0.542849	0.508143	0.545864	0.601064	0.633499	28.4899
80	8329	Nayarit	Other mangrove species	0.654191	0.614228	0.560462	0.589529	0.621249	0.660359	0.487352	0.409971	0.419954	0.483732	0.519736	48.2819
81	8335	Nayarit	Other mangrove species	0.746692	0.705853	0.639186	0.692626	0.736424	0.758306	0.493562	0.401682	0.488065	0.551065	0.571356	14.1619
82	8371	Nayarit	Other mangrove species	0.719638	0.671271	0.61698	0.667558	0.694775	0.718051	0.511688	0.439629	0.482318	0.527855	0.568976	106.787
83	8457	Nayarit	Rhizophora mangle	0.756565	0.70926	0.60805	0.649718	0.750482	0.774112	0.567301	0.445605	0.513433	0.623149	0.647909	24.8346
84	8596	Nayarit	Rhizophora mangle	0.755777	0.725972	0.672841	0.677261	0.740116	0.763523	0.593175	0.515341	0.530109	0.639537	0.641699	73.2581
85	8662	Nayarit	Rhizophora mangle	0.750468	0.704182	0.711212	0.729939	0.747144	0.766342	0.501177	0.519814	0.534425	0.590051	0.595973	52.3962
86	13208	Sinaloa	Other mangrove species	0.552146	0.496773	0.413062	0.43982	0.551726	0.588721	0.439576	0.36021	0.382747	0.500746	0.543939	23.7343
87	8742	Nayarit	Rhizophora mangle	0.777601	0.749532	0.731714	0.746227	0.767054	0.780405	0.556335	0.53047	0.554144	0.625458	0.615986	66.5532
88	8802	Nayarit	Rhizophora mangle	0.77152	0.717285	0.716389	0.739871	0.765108	0.783184	0.549563	0.540522	0.568349	0.631221	0.646344	501.039
89	8822	Nayarit	Rhizophora mangle	0.790885	0.76086	0.696102	0.737265	0.790371	0.800854	0.594666	0.498316	0.579164	0.650819	0.65034	21.8996
90	8900	Nayarit	Other mangrove species	0.632129	0.601831	0.516691	0.567836	0.630953	0.652415	0.455371	0.347213	0.412611	0.524131	0.651338	40.0113
91	9059	Nayarit	Negative process of change	0.745007	0.679126	0.57402	0.542487	0.707376	0.727876	0.542878	0.382298	0.340844	0.562769	0.599435	22.2575
92	9071	Nayarit	Negative process of change	0.755763	0.698455	0.609961	0.546721	0.707877	0.7282	0.575569	0.436644	0.406437	0.568202	0.627233	20.8515
93	9111	Nayarit	Negative process of change	0.726825	0.662592	0.561313	0.490413	0.627009	0.690727	0.554121	0.407246	0.359007	0.538049	0.603564	26.4062
94	9128	Nayarit	Negative process of change	0.461107	0.407072	0.320121	0.292644	0.179436	0.429703	0.405599	0.412847	0.221607	0.418833	0.559696	0.207926
95	9172	Nayarit	Other mangrove species	0.554939	0.497129	0.39876	0.386772	0.518101	0.53018	0.394251	0.313629	0.323208	0.423362	0.475607	195.297
96	9185	Nayarit	Negative process of change	0.753255	0.706279	0.628995	0.646132	0.713414	0.733371	0.530441	0.399517	0.412587	0.506014	0.572739	0.277233
97	9277	Nayarit	Negative process of change	0.695244	0.613259	0.506081	0.448059	0.632505	0.650612	0.444415	0.288904	0.20816	0.431942	0.486717	0.217832
98	9305	Nayarit	Other mangrove species	0.620002	0.550395	0.450159	0.460475	0.597963	0.594109	0.410023	0.289032	0.319098	0.439936	0.475597	59.1598
99	9434	Nayarit	Other mangrove species	0.64461	0.585638	0.487656	0.443172	0.609895	0.627653	0.437454	0.300792	0.287493	0.485832	0.502385	52.0821
100	9436	Nayarit	Rhizophora mangle	0.791831	0.751619	0.695533	0.647407	0.746645	0.760094	0.587069	0.480975	0.429988	0.561763	0.611909	0.435666
101	9506	Nayarit	Other mangrove species	0.574597	0.492765	0.384285	0.352477	0.521752	0.569654	0.281836	0.198812	0.240658	0.388905	0.436874	85.7792
102	9600	Nayarit	Other mangrove species	0.657576	0.595611	0.491643	0.458016	0.627873	0.644502	0.455293	0.336299	0.328133	0.50266	0.542056	239.521
103	9755	Nayarit	Other mangrove species	0.724768	0.675771	0.610026	0.607029	0.703572	0.710893	0.482721	0.383222	0.403624	0.579189	0.536635	0.673401
104	9759	Nayarit	Other mangrove species	0.650852	0.587168	0.496455	0.490622	0.623003	0.63776	0.382828	0.279406	0.31124	0.469662	0.492353	230.583
105	9760	Nayarit	Rhizophora mangle	0.763872	0.707159	0.650866	0.619173	0.737827	0.747174	0.554192	0.451286	0.451469	0.589489	0.625837	18.142
106	9794	Nayarit	Negative process of change	0.737086	0.657105	0.554192	0.551972	0.700734	0.718412	0.473809	0.328683	0.333144	0.539404	0.5654	0.227762
107	9878	Nayarit	Other mangrove species	0.634574	0.62332	0.573411	0.515981	0.646689	0.662372	0.468855	0.392071	0.439511	0.560062	0.54866	0.217869
108	9900	Nayarit	Rhizophora mangle	0.774094	0.737296	0.69569	0.66233	0.750448	0.758758	0.549585	0.47489	0.454591	0.582964	0.594849	294.126
109	9962	Nayarit	Rhizophora mangle	0.695281	0.639423	0.551304	0.489993	0.665558	0.690437	0.589504	0.472429	0.379646	0.611455	0.634611	0.198049
110	9992	Nayarit	Rhizophora mangle	0.774026	0.727659	0.672148	0.640163	0.737578	0.753865	0.522886	0.413704	0.389722	0.529289	0.560673	0.207949
111	10114	Nayarit	Rhizophora mangle	0.774174	0.717942	0.654588	0.601415	0.742065	0.748293	0.562797	0.449262	0.411712	0.585025	0.617021	78.645
112	10238	Nayarit	Other mangrove species	0.689791	0.639118	0.564145	0.507976	0.607941	0.665935	0.429797	0.324927	0.267576	0.436201	0.48291	71.0182
113	10294	Nayarit	Rhizophora mangle	0.77827	0.743817	0.662957	0.677809	0.755726	0.773117	0.552409	0.433524	0.490129	0.582023	0.612442	244.556
114	10297	Nayarit	Other mangrove species	0.716217	0.66508	0.555069	0.609333	0.713562	0.728908	0.485177	0.315525	0.440857	0.532049	0.570903	70.9388
115	10471	Nayarit	Other mangrove species	0.651981	0.595018	0.497894	0.505251	0.634319	0.655785	0.431818	0.311133	0.389191	0.522692	0.539366	2497.8
116	10617	Nayarit	Rhizophora mangle	0.795961	0.759009	0.629798	0.598934	0.777001	0.797098	0.604552	0.433157	0.406544	0.643048	0.656782	0.267416
117	10630	Nayarit	Rhizophora mangle	0.797933	0.760855	0.637672	0.617213	0.772899	0.791818	0.601508	0.435636	0.42203	0.624351	0.66013	11.4196
118	10708	Nayarit	Other mangrove species	0.655245	0.608184	0.481801	0.431617	0.641816	0.679954	0.56597	0.432517	0.432351	0.64787	0.688156	0.267412
119	10719	Nayarit	Rhizophora mangle	0.777468	0.746258	0.659238	0.63727	0.760874	0.770282	0.546637	0.417903	0.409624	0.610126	0.613165	0.207988
120	10729	Nayarit	Rhizophora mangle	0.777604	0.758011	0.687064	0.66248	0.763172	0.781392	0.592587	0.467056	0.464582	0.626822	0.636058	19.7785
121	11075	Nayarit	Other mangrove species	0.700367	0.654337	0.532959	0.524951	0.679159	0.710921	0.497181	0.335459	0.362966	0.569357	0.589978	1435.65
122	11211	Nayarit	Other mangrove species	0.771303	0.729641	0.623833	0.598849	0.75648	0.760556	0.535802	0.374932	0.38961	0.58507	0.595278	0.217895
123	11272	Nayarit	Other mangrove species	0.755835	0.692934	0.587288	0.555654	0.728964	0.750045	0.515083	0.421298	0.35786	0.579032	0.605154	0.207988
124	11285	Nayarit	Rhizophora mangle	0.802924	0.754349	0.633139	0.603047	0.763628	0.792319	0.616363	0.450548	0.443745	0.643302	0.700126	0.217897
125	11315	Nayarit	Other mangrove species	0.69339	0.644506	0.505596	0.465197	0.66842	0.714181	0.531647	0.369753	0.365644	0.647891	0.635234	18.7786
126	11349	Nayarit	Other mangrove species	0.743478	0.696496	0.610305	0.542746	0.714951	0.731681	0.495799	0.356165	0.29267	0.554422	0.565489	33.169
127	11378	Nayarit	Other mangrove species	0.700519	0.661579	0.537551	0.534823	0.678266	0.701415	0.500554	0.34958	0.366009	0.573068	0.564408	443.33
128	11410	Nayarit	Other mangrove species	0.711313	0.643634	0.541837	0.542735	0.672471	0.688133	0.491999	0.366568	0.387494	0.539401	0.578918	62.2566
129	11453	Nayarit	Rhizophora mangle	0.782775	0.745634	0.641254	0.624001	0.763529	0.777802	0.577037	0.439975	0.423975	0.620646	0.632292	73.0541
130	11473	Nayarit	Rhizophora mangle	0.769333	0.742842	0.674428	0.649691	0.733149	0.75834	0.57813	0.46296	0.443663	0.596878	0.62648	0.257512
131	11500	Nayarit	Other mangrove species	0.658767	0.585049	0.415136	0.402127	0.635414	0.673249	0.453694	0.312098	0.374941	0.665987	0.667339	0.237707
132	11650	Nayarit	Other mangrove species	0.653328	0.58014	0.458355	0.441861	0.663597	0.682688	0.509533	0.33715	0.348016	0.613579	0.641523	0.277331
133	11669	Nayarit	Other mangrove species	0.724427	0.666642	0.558168	0.546047	0.707027	0.726288	0.483218	0.313846	0.346404	0.564309	0.589272	51.8413
134	11683	Nayarit	Rhizophora mangle	0.80153	0.762523	0.666361	0.652946	0.777273	0.794052	0.566218	0.421145	0.441383	0.61509	0.627429	24.138
135	11698	Nayarit	Rhizophora mangle	0.79216	0.743816	0.662041	0.641322	0.753034	0.773395	0.585085	0.465237	0.445585	0.619543	0.646864	94.9529
136	11836	Nayarit	Other mangrove species	0.738718	0.694774	0.596068	0.562639	0.711325	0.730043	0.501956	0.36533	0.34212	0.550185	0.579215	100.717
137	11856	Nayarit	Other mangrove species	0.684305	0.641707	0.495787	0.462521	0.674446	0.706526	0.543904	0.406267	0.373532	0.629349	0.648169	49.1366
138	11925	Nayarit	Rhizophora mangle	0.793855	0.757222	0.685021	0.666415	0.768961	0.787033	0.562069	0.443373	0.438508	0.62277	0.623013	0.316949
139	12014	Nayarit	Rhizophora mangle	0.805023	0.76888	0.705165	0.693835	0.780294	0.796953	0.621805	0.499687	0.516105	0.649282	0.676083	13.6592
140	12021	Nayarit	Rhizophora mangle	0.79081	0.763231	0.711672	0.702234	0.778966	0.787582	0.590377	0.497544	0.538611	0.612132	0.631085	38.7912
141	12086	Nayarit	Other mangrove species	0.702858	0.640129	0.509971	0.519592	0.681762	0.713007	0.473425	0.302245	0.36462	0.571429	0.589992	4556.88
142	12207	Nayarit	Rhizophora mangle	0.800965	0.771558	0.710315	0.713935	0.783656	0.793753	0.587292	0.478258	0.546784	0.632573	0.635783	329.752
143	12239	Nayarit	Other mangrove species	0.726377	0.670668	0.556631	0.528703	0.706071	0.730888	0.51047	0.34321	0.35734	0.590088	0.614767	68.016
144	12362	Nayarit	Rhizophora mangle	0.802789	0.772352	0.711641	0.671227	0.777505	0.796187	0.602944	0.487126	0.477369	0.623623	0.653548	0.247624
145	12414	Nayarit	Other mangrove species	0.586765	0.512219	0.357894	0.283419	0.560784	0.609224	0.307909	0.163538	0.218098	0.556831	0.511793	18.3734
146	12463	Nayarit	Rhizophora mangle	0.765127	0.754629	0.69482	0.664689	0.747643	0.776038	0.648616	0.538461	0.536198	0.66065	0.700172	0.198096
147	12524	Nayarit	Rhizophora mangle	0.80907	0.784572	0.702558	0.703163	0.783818	0.799932	0.600392	0.466047	0.473459	0.628532	0.648018	123.691
148	12583	Nayarit	Rhizophora mangle	0.782246	0.775651	0.707606	0.672459	0.768639	0.793504	0.68127	0.561919	0.556618	0.718638	0.732759	0.227814
149	12650	Nayarit	Rhizophora mangle	0.800991	0.768597	0.707731	0.691253	0.780775	0.793331	0.566598	0.460124	0.463644	0.605667	0.627431	65.2535
150	12787	Nayarit	Rhizophora mangle	0.805507	0.768028	0.683652	0.696773	0.791019	0.799628	0.577378	0.434811	0.49399	0.627042	0.633215	13.8676
151	12734	Nayarit	Rhizophora mangle	0.802871	0.768709	0.701411	0.686975	0.781319	0.793576	0.564946	0.446667	0.464215	0.599411	0.625384	41.0562
152	12939	Nayarit	Other mangrove species	0.761877	0.712592	0.592829	0.606725	0.734439	0.758204	0.549483	0.368659	0.426517	0.615173	0.624565	40.0562
153	13230	Sinaloa	Other mangrove species	0.577678	0.520204	0.464321	0.47613	0.578686	0.612982	0.356594	0.350609	0.338518	0.463878	0.544455	108.785
154	13249	Sinaloa	Other mangrove species	0.396062	0.358329	0.276137	0.260775	0.319184	0.392682	0.493705	0.321527	0.417104	0.50211	0.561893	48.7251
155	13333	Sinaloa	Other mangrove species	0.62267	0.577965	0.490501	0.537422	0.623299	0.657272	0.548597	0.464191	0.49054	0.593069	0.666175	18.0709
156	13347	Sinaloa	Other mangrove species	0.524763	0.483218	0.414918	0.462528	0.52181	0.552266	0.447636	0.362963	0.40862	0.49553	0.548109	61.6598
157	13519	Sinaloa	Other mangrove species	0.554605	0.493829	0.436338	0.435766	0.548614	0.583572	0.354493	0.304028	0.321633	0.447486	0.510814	12.8042
158	13704	Sinaloa	Other mangrove species	0.550121	0.495627	0.436947	0.485273	0.572863	0.57942	0.391271	0.32829	0.388611	0.482736	0.504066	28.4382
159	13731	Sinaloa	Other mangrove species	0.559341	0.501099	0.435913	0.476076	0.570847	0.590542	0.361502	0.291532	0.340032	0.43304	0.482199	43.2266
160	14030	Sinaloa	Rhizophora mangle	0.763013	0.732257	0.68788	0.74321	0.771464	0.77753	0.594796	0.523691	0.570279	0.630085	0.677797	44.2569
161	14118	Sinaloa	Other mangrove species	0.645616	0.603591	0.560032	0.563613	0.665477	0.681261	0.502983	0.421681	0.452848	0.546227	0.58006	19.8162
162	14296	Sinaloa	Rhizophora mangle	0.775568	0.752406	0.715959	0.741097	0.78722	0.790167	0.630544	0.560514	0.570773	0.653552	0.692732	84.1399
163	14352	Sinaloa	Rhizophora mangle	0.762891	0.734331	0.692626	0.724468	0.77361	0.779232	0.618379	0.537729	0.558932	0.64628	0.686194	47.6597
164	14385	Sinaloa	Other mangrove species	0.645415	0.592168	0.534194	0.565527	0.649555	0.664356	0.537243	0.42509	0.453892	0.581247	0.626063	89.1794
165	14404	Sinaloa	Rhizophora mangle	0.758694	0.727224	0.683948	0.720365	0.765973	0.773733	0.601537	0.524242	0.540739	0.636025	0.674717	18.2732
166	14442	Sinaloa	Other mangrove species	0.571279	0.52149	0.466837	0.51022	0.583834	0.594096	0.436637	0.358172	0.382489	0.484562	0.52219	58.3932
167	14467	Sinaloa	Rhizophora mangle	0.764618	0.736847	0.70118	0.721297	0.773684	0.782215	0.620444	0.548927	0.549344	0.639648	0.693595	24.2454
168	14510	Sinaloa	Other mangrove species	0.604318	0.543451	0.478304	0.526999	0.611988	0.633188	0.469804	0.393328	0.417451	0.547549	0.585369	138.51
169	14655	Sinaloa	Other mangrove species	0.596839	0.532587	0.455465	0.496563	0.595055	0.622436	0.415023	0.321365	0.362509	0.483373	0.534118	38.0623
170	14660	Sinaloa	Other mangrove species	0.622464	0.571612	0.505671	0.522374	0.629586	0.649053	0.462245	0.382401	0.401271	0.559632	0.606638	21.7222
171	14753	Sinaloa	Rhizophora mangle	0.762344	0.733399	0.684938	0.720841	0.779268	0.781942	0.609204	0.516881	0.554981	0.63219	0.670779	14.3374
172	14776	Sinaloa	Rhizophora mangle	0.765743	0.741521	0.695816	0.722594	0.782314	0.786605	0.638546	0.544659	0.566902	0.67529	0.692164	16.5365
173	14854	Sinaloa	Rhizophora mangle	0.760258	0.72288	0.682804	0.705369	0.764924	0.781443	0.63044	0.548916	0.544186	0.64297	0.709252	19.8942
174	14908	Sinaloa	Other mangrove species	0.636811	0.585916	0.529329	0.538931	0.638368	0.662142	0.488058	0.397586	0.418208	0.535598	0.581206	29.5464
175	15043	Sinaloa	Rhizophora mangle	0.761691	0.731611	0.690819	0.731818	0.76711	0.776337	0.606566	0.529978	0.552577	0.634706	0.678186	34.6907
176	246	Baja California Sur	Other mangrove species	0.639248	0.590195	0.505762	0.550825	0.622526	0.632022	0.644411	0.480538	0.603868	0.712847	0.756718	0.277686
177	15458	Sinaloa	Other mangrove species	0.572608	0.524248	0.443953	0.452793	0.559285	0.591922	0.475687	0.353542	0.431243	0.542674	0.580554	29.8383
178	15481	Sinaloa	Other mangrove species	0.596316	0.553501	0.485196	0.497265	0.59106	0.614992	0.388406	0.302484	0.323402	0.476327	0.488018	93.772
179	15570	Sinaloa	Rhizophora mangle	0.780871	0.759106	0.712223	0.711401	0.781013	0.795272	0.63051	0.554062	0.535103	0.655437	0.691294	13.3019
180	15574	Sinaloa	Other mangrove species	0.591785	0.549567	0.484338	0.482824	0.593752	0.618608	0.441097	0.353692	0.356823	0.512922	0.5405	110.177
181	15837	Sinaloa	Rhizophora mangle	0.78585	0.762491	0.725647	0.729475	0.787135	0.797911	0.623817	0.551329	0.55182	0.644106	0.679711	17.3787
182	15923	Sinaloa	Rhizophora mangle	0.764163	0.7324	0.693036	0.681454	0.77146	0.785176	0.65008	0.571741	0.57679	0.695486	0.72687	0.316711
183	16052	Sinaloa	Other mangrove species	0.224195	0.581151	0.433729	0.364407	0.345696	0.335319	0.463078	0.44517	0.412108	0.458129	0.552103	0.227651
184	16181	Sinaloa	Other mangrove species	0.575943	0.529579	0.471803	0.493787	0.587707	0.607754	0.462832	0.378987	0.419891	0.539189	0.566483	147.056
185	16212	Sinaloa	Other mangrove species	0.713425	0.678231	0.610247	0.629022	0.731554	0.749844	0.558723	0.453848	0.474321	0.604624	0.643206	0.267248
186	16232	Sinaloa	Rhizophora mangle	0.794301	0.770499	0.741363	0.768238	0.807743	0.813141	0.6373	0.569885	0.595162	0.658898	0.689489	32.1088
187	16265	Sinaloa	Other mangrove species	0.637927	0.58562	0.518172	0.524594	0.634539	0.660628	0.477214	0.39532	0.406411	0.539922	0.580362	453.678
188	16323	Sinaloa	Other mangrove species	0.643451	0.596181	0.521812	0.536668	0.638719	0.661718	0.51524	0.425652	0.445047	0.569721	0.605131	142.729
189	16334	Sinaloa	Rhizophora mangle	0.781134	0.752999	0.697908	0.702106	0.784128	0.796019	0.623162	0.531556	0.530105	0.656731	0.694685	124.773
190	16498	Sinaloa	Rhizophora mangle	0.787514	0.759606	0.714004	0.718819	0.788755	0.80081	0.622675	0.54219	0.543954	0.652766	0.690934	24.4765
191	16553	Sinaloa	Other mangrove species	0.730823	0.69745	0.632331	0.631743	0.746516	0.766349	0.562213	0.473715	0.414055	0.579385	0.656126	0.207949
192	16655	Sinaloa	Rhizophora mangle	0.778778	0.743832	0.690431	0.67709	0.783079	0.797154	0.653385	0.56721	0.501757	0.662292	0.72567	51.7297
193	16789	Sinaloa	Other mangrove species	0.67135	0.627551	0.569776	0.526279	0.688284	0.708512	0.647708	0.549651	0.422619	0.653092	0.706426	143.591
194	16845	Sinaloa	Other mangrove species	0.61322	0.568345	0.508851	0.537749	0.620635	0.644927	0.485983	0.405502	0.442441	0.537517	0.572391	71.2508
195	16853	Sinaloa	Rhizophora mangle	0.782466	0.762866	0.731367	0.732735	0.794752	0.806763	0.653121	0.588424	0.591031	0.682271	0.717847	21.4198
196	16854	Sinaloa	Rhizophora mangle	0.787355	0.760102	0.728714	0.740086	0.799903	0.806768	0.640712	0.568875	0.584308	0.666838	0.701279	22.6974
197	16993	Sinaloa	Other mangrove species	0.648457	0.591148	0.507614	0.541837	0.641852	0.670224	0.402917	0.337301	0.377976	0.482675	0.538992	21.1815
198	16997	Sinaloa	Other mangrove species	0.524109	0.469859	0.412533	0.413843	0.523365	0.557138	0.37313	0.341872	0.363678	0.535262	0.581132	165.023
199	17061	Sinaloa	Other mangrove species	0.632396	0.608632	0.535112	0.538559	0.625096	0.650259	0.495013	0.404169	0.417438	0.530523	0.572937	167.268
200	17062	Sinaloa	Rhizophora mangle	0.733315	0.728295	0.69829	0.679716	0.737857	0.757405	0.569352	0.50705	0.478924	0.577897	0.634181	9.1036
201	17120	Sinaloa	Other mangrove species	0.583689	0.54074	0.45795	0.476239	0.569361	0.600715	0.432348	0.353982	0.371052	0.473336	0.519118	585.069
202	17401	Sinaloa	Rhizophora mangle	0.771539	0.753221	0.718904	0.717714	0.784268	0.794879	0.622484	0.54958	0.562036	0.67134	0.694097	0.267023
203	17478	Sinaloa	Other mangrove species	0.58133	0.535285	0.449784	0.456081	0.573501	0.609805	0.387082	0.281371	0.319429	0.448577	0.503722	27.7405
204	17512	Sinaloa	Other mangrove species	0.611825	0.569494	0.488181	0.495346	0.595422	0.628985	0.435544	0.34137	0.360814	0.48561	0.531152	239.075
205	17578	Sinaloa	Other mangrove species	0.613809	0.575387	0.496899	0.503105	0.607552	0.633933	0.425684	0.346175	0.350793	0.4666	0.520839	98.2307
206	17584	Sinaloa	Other mangrove species	0.606559	0.566096	0.483866	0.492082	0.591928	0.618425	0.453181	0.338226	0.382668	0.484947	0.533427	36.3971
207	17656	Sinaloa	Other mangrove species	0.608042	0.574185	0.498606	0.471174	0.587823	0.625888	0.503371	0.357828	0.400584	0.541799	0.568069	37.6584
208	17706	Sinaloa	Other mangrove species	0.503818	0.46849	0.396917	0.377921	0.484348	0.519152	0.394705	0.252516	0.290704	0.484316	0.501323	23.7996
209	17862	Sinaloa	Rhizophora mangle	0.783765	0.769195	0.730508	0.74679	0.780356	0.802974	0.615366	0.539324	0.555643	0.654234	0.68089	14.986
210	18231	Sinaloa	Other mangrove species	0.615229	0.589148	0.486908	0.506733	0.592601	0.621319	0.416324	0.278767	0.288818	0.394672	0.462058	78.8742
211	18246	Sinaloa	Other mangrove species	0.567491	0.553989	0.438539	0.378934	0.537468	0.579287	0.426659	0.309622	0.322067	0.39803	0.48725	39.7496
212	18101	Sinaloa	Other mangrove species	0.663891	0.629733	0.542132	0.564899	0.660186	0.682523	0.507295	0.393664	0.440059	0.566509	0.599689	1192.52
213	18123	Sinaloa	Rhizophora mangle	0.727263	0.69575	0.645917	0.659078	0.718462	0.738356	0.587078	0.47992	0.510399	0.610167	0.657489	0.395618
214	18149	Sinaloa	Rhizophora mangle	0.763181	0.747309	0.711511	0.717012	0.775917	0.785079	0.587242	0.520356	0.527693	0.627273	0.656236	19.278
215	18228	Sinaloa	Negative process of change	0.684238	0.666221	0.558709	0.56757	0.657448	0.6837	0.526983	0.370326	0.363215	0.479627	0.547858	26.2155
216	18294	Sinaloa	Negative process of change	0.71485	0.648214	0.551085	0.537388	0.663355	0.678688	0.506623	0.387415	0.351543	0.501978	0.57205	26.247
217	18422	Sinaloa	Other mangrove species	0.61847	0.582735	0.496034	0.498776	0.591421	0.630005	0.47181	0.396894	0.401887	0.487632	0.540139	407.656
218	18474	Sinaloa	Rhizophora mangle	0.759424	0.745835	0.711388	0.711622	0.750773	0.783147	0.629921	0.55621	0.561945	0.618437	0.679944	44.4222
219	18475	Sinaloa	Other mangrove species	0.608238	0.566586	0.484171	0.494834	0.590311	0.625044	0.466383	0.379136	0.409848	0.504669	0.545781	169.646
220	18527	Sinaloa	Other mangrove species	0.687584	0.655675	0.575454	0.578318	0.689039	0.701262	0.542286	0.444352	0.439228	0.56487	0.603063	0.237189
221	18530	Sinaloa	Rhizophora mangle	0.761956	0.754047	0.695703	0.709669	0.746676	0.772869	0.709155	0.602998	0.632721	0.689179	0.7426	0.237195
222	18563	Sinaloa	Other mangrove species	0.618083	0.575031	0.479648	0.48285	0.577425	0.619012	0.4908	0.411335	0.425592	0.516048	0.569872	203.272
223	18643	Sinaloa	Rhizophora mangle	0.72771	0.718029	0.68146	0.678152	0.71764	0.748195	0.64674	0.601333	0.611114	0.665271	0.715151	0.207545
224	18887	Sinaloa	Other mangrove species	0.641349	0.578759	0.545561	0.548752	0.625219	0.650057	0.464292	0.406624	0.422265	0.515598	0.545971	1055.13
225	18911	Sinaloa	Rhizophora mangle	0.774822	0.756107	0.729937	0.714528	0.767106	0.788822	0.631516	0.568512	0.570957	0.67031	0.689486	50.2854
226	18917	Sinaloa	Rhizophora mangle	0.77337	0.750228	0.734331	0.727058	0.764421	0.780796	0.599775	0.559656	0.559304	0.617241	0.651423	80.123
227	18933	Sinaloa	Other mangrove species	0.699497	0.642158	0.596018	0.608176	0.693187	0.717319	0.48927	0.411756	0.444662	0.545646	0.592746	280.514
228	18952	Sinaloa	Rhizophora mangle	0.78223	0.742084	0.686785	0.659089	0.770936	0.802935	0.617944	0.521036	0.481441	0.65407	0.700342	0.227408
229	19001	Sinaloa	Other mangrove species	0.696744	0.635436	0.571134	0.559738	0.690036	0.715932	0.500865	0.408759	0.414233	0.554013	0.609679	184.124
230	175	Baja California Sur	Rhizophora mangle	0.718051	0.692212	0.647857	0.667747	0.737686	0.730787	0.577411	0.515842	0.535221	0.638449	0.65477	0.297513
231	19092	Sinaloa	Other mangrove species	0.664152	0.596358	0.520205	0.530253	0.641549	0.675608	0.499929	0.399417	0.444563	0.590133	0.625334	50.2929
232	19191	Sinaloa	Rhizophora mangle	0.747516	0.720348	0.679207	0.665426	0.73631	0.765418	0.654721	0.57235	0.571988	0.692997	0.717865	11.5
233	19169	Sinaloa	Other mangrove species	0.621914	0.530752	0.463966	0.460201	0.589536	0.618478	0.491794	0.380416	0.404031	0.556044	0.58324	93.4228
234	19199	Sinaloa	Rhizophora mangle	0.764233	0.736257	0.703472	0.69196	0.764132	0.77673	0.652258	0.588755	0.590811	0.681766	0.700526	22.0706
235	19375	Sinaloa	Other mangrove species	0.609812	0.529911	0.464567	0.463148	0.584062	0.612349	0.509473	0.409474	0.432681	0.56587	0.598567	548.891
236	19278	Sinaloa	Rhizophora mangle	0.743031	0.700871	0.631501	0.625683	0.722346	0.761059	0.677238	0.567483	0.559195	0.720253	0.75179	0.217554
237	225	Baja California Sur	Other mangrove species	0.641974	0.620085	0.538832	0.559982	0.640625	0.649731	0.673705	0.505344	0.626862	0.725033	0.711143	0.347247
238	19356	Sinaloa	Other mangrove species	0.647086	0.553581	0.488565	0.475683	0.618831	0.637634	0.473676	0.376371	0.404574	0.552962	0.577625	103.874
239	19510	Sinaloa	Rhizophora mangle	0.756603	0.712298	0.669204	0.646791	0.749191	0.773057	0.654251	0.568906	0.562507	0.707146	0.73291	15.2194
240	19520	Sinaloa	Rhizophora mangle	0.698954	0.664372	0.573211	0.635724	0.708776	0.760676	0.631841	0.481748	0.552868	0.650067	0.715903	0.31621
241	19757	Sinaloa	Other mangrove species	0.655545	0.615951	0.489685	0.663788	0.728633	0.683874	0.259073	0.0956321	0.333006	0.407613	0.380878	54.2454
242	11656	Nayarit	Other mangrove species	0.656928	0.61075	0.550385	0.500941	0.646946	0.680629	0.458949	0.358813	0.317333	0.518591	0.576269	0.396188
243	11657	Nayarit	Other mangrove species	0.765154	0.686756	0.574545	0.555162	0.729987	0.744589	0.534756	0.402697	0.537693	0.59107	0.624871	0.237708
244	19876	Sinaloa	Other mangrove species	0.64059	0.615445	0.525498	0.658445	0.709727	0.693609	0.301657	0.185224	0.362568	0.430719	0.426751	61.3492
245	11658	Nayarit	Rhizophora mangle	0.773262	0.737722	0.688656	0.651033	0.743047	0.767207	0.577788	0.479863	0.448593	0.636643	0.64135	0.415996
246	11659	Nayarit	Rhizophora mangle	0.794272	0.75139	0.637172	0.649788	0.772755	0.784172	0.530143	0.38364	0.424792	0.609387	0.59227	0.416002
247	11660	Nayarit	Other mangrove species	0.631286	0.583505	0.481706	0.402615	0.637293	0.66022	0.508571	0.364209	0.309259	0.583117	0.609201	0.227807
248	13226	Sinaloa	Other mangrove species	0.541193	0.552709	0.520629	0.48124	0.603104	0.613065	0.594101	0.51426	0.496909	0.625657	0.670594	0.267219
249	20170	Sinaloa	Rhizophora mangle	0.760134	0.747339	0.71567	0.69882	0.750973	0.781889	0.65558	0.574177	0.566991	0.652951	0.713942	37.1575
250	20082	Sinaloa	Rhizophora mangle	0.776942	0.746162	0.69634	0.686474	0.759762	0.793292	0.644906	0.54181	0.532585	0.640736	0.711975	35.5571
251	20095	Sinaloa	Rhizophora mangle	0.768493	0.753922	0.709174	0.71949	0.76151	0.787451	0.636772	0.546652	0.577045	0.627039	0.680324	17.7909
252	20121	Sinaloa	Rhizophora mangle	0.764863	0.719844	0.678725	0.680128	0.753829	0.780598	0.586279	0.505265	0.507141	0.611016	0.68845	184.305
253	20154	Sinaloa	Rhizophora mangle	0.725792	0.704412	0.656056	0.661186	0.714706	0.745311	0.631965	0.537656	0.563235	0.631836	0.680067	0.227336
254	13227	Sinaloa	Rhizophora mangle	0.780895	0.759442	0.711148	0.685104	0.77211	0.790264	0.634428	0.535241	0.539347	0.645869	0.686974	0.217621
255	20303	Sinaloa	Other mangrove species	0.618112	0.576089	0.499632	0.509361	0.584916	0.626881	0.461693	0.37889	0.395755	0.483498	0.537965	747.62
256	20444	Sinaloa	Rhizophora mangle	0.776484	0.733929	0.661754	0.643914	0.753949	0.778709	0.641136	0.531684	0.499295	0.644652	0.709811	24.893
257	20529	Sinaloa	Other mangrove species	0.654265	0.599251	0.538644	0.54151	0.639165	0.66613	0.448758	0.368591	0.389744	0.502313	0.553998	32.4229
258	13228	Sinaloa	Rhizophora mangle	0.753979	0.741225	0.707269	0.707929	0.746376	0.768929	0.585664	0.527726	0.532744	0.577506	0.628832	0.247079
259	20589	Sinaloa	Rhizophora mangle	0.748931	0.727	0.678092	0.674701	0.740367	0.773077	0.618997	0.521931	0.528686	0.641398	0.685319	26.1259
260	20641	Sinaloa	Other mangrove species	0.63557	0.590704	0.513738	0.518258	0.605902	0.642297	0.477021	0.399472	0.401521	0.499836	0.547725	49.6535
261	20693	Sinaloa	Other mangrove species	0.618104	0.567938	0.493826	0.499238	0.598146	0.633604	0.461778	0.379098	0.387822	0.510125	0.552976	1177.6
262	20754	Sinaloa	Other mangrove species	0.751058	0.714534	0.657533	0.702253	0.759655	0.768097	0.467499	0.394864	0.429598	0.51917	0.549686	90.9682
263	20757	Sinaloa	Other mangrove species	0.693773	0.639949	0.544494	0.552896	0.680416	0.726641	0.429695	0.273393	0.295445	0.465133	0.549975	21.3094
264	20779	Sinaloa	Other mangrove species	0.73965	0.682729	0.627948	0.673654	0.740139	0.756996	0.450845	0.367389	0.409002	0.524058	0.577601	90.5845
265	20856	Sinaloa	Other mangrove species	0.625369	0.583855	0.482978	0.540039	0.637757	0.660727	0.331667	0.188981	0.277555	0.39695	0.423406	69.0232
266	20892	Sinaloa	Other mangrove species	0.704982	0.666087	0.619394	0.645395	0.671635	0.735112	0.398404	0.259957	0.379322	0.440165	0.511641	0.277006
267	20929	Sinaloa	Other mangrove species	0.714988	0.659375	0.59408	0.600002	0.703954	0.7284	0.474858	0.367005	0.390414	0.501656	0.574405	28.522
268	20980	Sinaloa	Other mangrove species	0.541067	0.502141	0.39512	0.429645	0.523255	0.574896	0.413863	0.294652	0.403385	0.56108	0.578785	13.2729
269	21057	Sinaloa	Other mangrove species	0.6246	0.560112	0.428873	0.443568	0.605782	0.653712	0.487767	0.333051	0.429789	0.575291	0.629102	72.2757
270	21157	Sinaloa	Rhizophora mangle	0.776507	0.753272	0.701569	0.72243	0.762401	0.787285	0.611071	0.528727	0.554236	0.632473	0.674588	0.207531
271	21344	Sinaloa	Other mangrove species	0.60519	0.575343	0.502859	0.515668	0.597094	0.63198	0.465262	0.388895	0.401047	0.50307	0.550396	62.832
272	21299	Sinaloa	Other mangrove species	0.534453	0.483544	0.401725	0.404909	0.527827	0.552926	0.466641	0.402735	0.421005	0.524133	0.560773	51.54
273	21409	Sinaloa	Rhizophora mangle	0.757986	0.752017	0.722669	0.734146	0.762363	0.781605	0.6345	0.56832	0.574183	0.624015	0.683058	55.5918
274	21431	Sinaloa	Other mangrove species	0.711474	0.693119	0.633076	0.661099	0.719245	0.739954	0.543534	0.462841	0.468876	0.532599	0.607006	0.23718
275	21444	Sinaloa	Other mangrove species	0.662745	0.618542	0.535682	0.569587	0.674065	0.696012	0.446408	0.328025	0.378125	0.508082	0.547196	10.7037
276	21445	Sinaloa	Other mangrove species	0.664178	0.627024	0.552512	0.566479	0.655666	0.678797	0.454937	0.334762	0.338483	0.498372	0.538642	183.094
277	21469	Sinaloa	Other mangrove species	0.59038	0.55182	0.476737	0.48533	0.581864	0.61495	0.416837	0.339492	0.352186	0.456678	0.505631	93.8941
278	21560	Sinaloa	Other mangrove species	0.67959	0.639398	0.530557	0.547481	0.651626	0.666867	0.438909	0.288651	0.31017	0.443525	0.495263	24.3842
279	21709	Sinaloa	Other mangrove species	0.710732	0.674809	0.578364	0.588146	0.679534	0.705849	0.443182	0.301363	0.307707	0.428376	0.49174	43.5
280	21741	Sinaloa	Rhizophora mangle	0.754475	0.738445	0.697195	0.712439	0.756808	0.772647	0.656942	0.584282	0.587408	0.677754	0.699086	0.326113
281	21751	Sinaloa	Rhizophora mangle	0.770455	0.766266	0.727293	0.735468	0.764832	0.791961	0.635227	0.570321	0.563599	0.67223	0.687914	0.26682
282	21959	Sinaloa	Other mangrove species	0.63649	0.600206	0.50241	0.498607	0.615174	0.644667	0.495164	0.393411	0.397887	0.562293	0.562679	264.904
283	22023	Sinaloa	Other mangrove species	0.616062	0.573131	0.469483	0.476689	0.593586	0.628334	0.486329	0.378805	0.403601	0.557704	0.565718	468.245
284	22152	Sinaloa	Other mangrove species	0.616072	0.577897	0.480185	0.476142	0.591801	0.629668	0.474284	0.372005	0.3933	0.497888	0.549886	66.5616
285	22303	Sinaloa	Other mangrove species	0.634349	0.581363	0.49518	0.565487	0.622742	0.645286	0.442398	0.327231	0.417169	0.483737	0.526657	40.925
286	22357	Sinaloa	Other mangrove species	0.63974	0.590223	0.514642	0.562888	0.636564	0.653765	0.407936	0.320526	0.397984	0.469536	0.498816	99.1701
287	22470	Sinaloa	Other mangrove species	0.630137	0.607173	0.528945	0.518434	0.597732	0.637916	0.464247	0.319046	0.292764	0.394953	0.49366	0.198001
288	22515	Sinaloa	Other mangrove species	0.539041	0.472336	0.355907	0.373085	0.476068	0.525385	0.437895	0.447334	0.52398	0.498409	0.569023	0.287107
289	22528	Sinaloa	Other mangrove species	0.525175	0.487372	0.389334	0.390335	0.494317	0.535558	0.371492	0.260167	0.298945	0.384089	0.478101	385.937
290	22537	Sinaloa	Negative process of change	0.649979	0.636694	0.542693	0.531424	0.619225	0.661776	0.506112	0.355195	0.333597	0.444339	0.542412	28.0069
291	22555	Sinaloa	Negative process of change	0.636854	0.618323	0.519083	0.437088	0.565185	0.638351	0.513452	0.356565	0.268958	0.383113	0.537379	37.5214
292	22640	Sinaloa	Other mangrove species	0.618636	0.620054	0.539711	0.403885	0.518368	0.622626	0.489776	0.386365	0.32628	0.363629	0.53787	0.247508
293	22785	Sinaloa	Negative process of change	0.654591	0.604079	0.468152	0.455507	0.65475	0.682604	0.429375	0.299909	0.320151	0.527812	0.585806	0.257416
294	22813	Sinaloa	Negative process of change	0.604621	0.547834	0.40886	0.422278	0.604212	0.640594	0.272042	0.128815	0.222586	0.418198	0.480444	0.207914
295	22820	Sinaloa	Negative process of change	0.706322	0.691246	0.605312	0.529639	0.693828	0.714149	0.554003	0.427938	0.395673	0.519361	0.592495	21.1078
296	22836	Sinaloa	Negative process of change	0.706462	0.69875	0.596189	0.539058	0.684421	0.718384	0.573632	0.423515	0.372691	0.545326	0.614292	39.1862
297	22841	Sinaloa	Other mangrove species	0.581596	0.537507	0.434004	0.397439	0.558459	0.604148	0.406715	0.316155	0.324631	0.470064	0.52859	46.4934
298	22954	Sinaloa	Other mangrove species	0.533657	0.475358	0.378895	0.359034	0.47823	0.49448	0.41042	0.332487	0.331553	0.437045	0.482526	102.656
299	23017	Sinaloa	Other mangrove species	0.544273	0.465462	0.378665	0.397724	0.48169	0.535958	0.518468	0.459755	0.502892	0.524655	0.619901	0.217795
300	1	Baja California	Other mangrove species	0.447836	0.460222	0.476493	0.454662	0.450284	0.467202	0.386489	0.457901	0.497852	0.577223	0.460529	0.4288
301	23156	Sonora	Other mangrove species	0.390253	0.318201	0.274356	0.294987	0.361863	0.411564	0.172854	0.224307	0.326897	0.448105	0.38688	31.6479
302	23222	Sonora	Other mangrove species	0.408143	0.337847	0.276238	0.330565	0.356339	0.404566	0.189703	0.123154	0.191522	0.200491	0.305227	21.1124
303	23294	Sonora	Other mangrove species	0.519068	0.475196	0.379206	0.407144	0.511495	0.531126	0.347575	0.286209	0.390428	0.464311	0.481092	36.6332
304	23239	Sonora	Other mangrove species	0.528047	0.490255	0.406641	0.428704	0.529137	0.550928	0.370426	0.300924	0.383308	0.499277	0.489174	104.664
305	23251	Sonora	Other mangrove species	0.518599	0.473034	0.391584	0.408765	0.509922	0.535946	0.346187	0.302191	0.384711	0.47664	0.491113	102.729
306	23273	Sonora	Other mangrove species	0.507123	0.461348	0.380342	0.395698	0.492888	0.517147	0.331309	0.295488	0.392423	0.484127	0.494835	91.6856
307	23376	Sonora	Other mangrove species	0.513862	0.470082	0.376171	0.389812	0.485536	0.520551	0.349576	0.275913	0.511617	0.465396	0.476548	69.6131
308	23427	Sonora	Other mangrove species	0.540949	0.494654	0.406495	0.431997	0.527928	0.542624	0.351756	0.296107	0.40826	0.479129	0.493218	101.309
309	23458	Sonora	Other mangrove species	0.449353	0.416544	0.330074	0.34149	0.454902	0.487031	0.393148	0.375582	0.487604	0.590305	0.61084	0.288655
310	23503	Sonora	Other mangrove species	0.42307	0.378238	0.307352	0.30342	0.40991	0.440272	0.263775	0.293697	0.398824	0.481912	0.471312	51.457
311	21	Baja California Sur	Rhizophora mangle	0.715952	0.672503	0.614004	0.631483	0.712183	0.71516	0.559935	0.478867	0.489918	0.595928	0.636295	0.228092
312	22	Baja California Sur	Other mangrove species	0.606904	0.545074	0.459425	0.473271	0.585659	0.584488	0.459746	0.33977	0.353031	0.509725	0.542902	62.9832
313	23664	Sonora	Rhizophora mangle	0.552108	0.520559	0.484025	0.481998	0.571129	0.601758	0.550136	0.493784	0.490174	0.577398	0.630301	0.308256
314	31	Baja California Sur	Rhizophora mangle	0.740527	0.696952	0.620961	0.653522	0.746748	0.742794	0.623369	0.522104	0.549412	0.665358	0.696115	0.307428
315	23687	Sonora	Rhizophora mangle	0.711752	0.685458	0.642898	0.642285	0.741566	0.733829	0.581327	0.527057	0.555791	0.651798	0.687642	0.208816
316	23763	Sonora	Other mangrove species	0.527029	0.4552	0.397334	0.422532	0.532198	0.545006	0.326015	0.306137	0.385693	0.504485	0.522749	116.1
317	63	Baja California Sur	Other mangrove species	0.552469	0.538456	0.478815	0.465076	0.512346	0.537553	0.458802	0.369365	0.445917	0.575537	0.549886	0.456186
318	23787	Sonora	Other mangrove species	0.464652	0.401742	0.350606	0.365459	0.470908	0.482007	0.312032	0.288787	0.387092	0.509968	0.525781	64.551
319	64	Baja California Sur	Rhizophora mangle	0.764303	0.716888	0.640858	0.655945	0.741574	0.736096	0.638471	0.542054	0.535322	0.646008	0.683267	0.287593
320	65	Baja California Sur	Rhizophora mangle	0.703121	0.675355	0.614035	0.64676	0.723584	0.709348	0.584446	0.504917	0.537282	0.618613	0.628924	0.327266
321	23831	Sonora	Other mangrove species	0.554977	0.492282	0.428312	0.483722	0.565838	0.571643	0.376991	0.30646	0.374059	0.461849	0.483279	192.349
322	23859	Sonora	Other mangrove species	0.598839	0.5413	0.490469	0.53785	0.63764	0.625111	0.402815	0.328446	0.35906	0.464398	0.502255	0.198744
323	23923	Sonora	Rhizophora mangle	0.723578	0.687338	0.630925	0.681642	0.744865	0.736721	0.562155	0.469737	0.507996	0.589596	0.630821	113.801
324	23954	Sonora	Other mangrove species	0.565353	0.518875	0.434186	0.499354	0.57286	0.585073	0.368142	0.320954	0.405812	0.487994	0.523961	20.5482
325	23956	Sonora	Rhizophora mangle	0.709059	0.677195	0.624021	0.668469	0.729347	0.724213	0.561414	0.466158	0.505334	0.584307	0.625101	79.9336
326	192	Baja California Sur	Rhizophora mangle	0.71435	0.689987	0.647548	0.659029	0.734482	0.728936	0.609223	0.544332	0.553315	0.658701	0.666378	0.29751
327	24074	Sonora	Other mangrove species	0.58401	0.545249	0.470041	0.502594	0.576479	0.602486	0.388763	0.336016	0.393831	0.465804	0.514868	40.1467
328	24131	Sonora	Rhizophora mangle	0.651952	0.650229	0.516016	0.528358	0.667836	0.669683	0.643522	0.515145	0.527776	0.647892	0.699401	0.288022
329	24171	Sonora	Other mangrove species	0.591877	0.536306	0.455712	0.51436	0.605543	0.608993	0.370008	0.338324	0.387652	0.502936	0.52818	58.613
330	24267	Sonora	Other mangrove species	0.583498	0.554093	0.501018	0.51105	0.595627	0.593417	0.388954	0.32964	0.342236	0.439271	0.458118	114.563
331	24285	Sonora	Other mangrove species	0.556527	0.522345	0.481406	0.472994	0.565775	0.556101	0.371311	0.302336	0.305096	0.398668	0.423639	60.8421
332	24294	Sonora	Other mangrove species	0.564509	0.533705	0.499509	0.491218	0.577686	0.562004	0.378879	0.326432	0.334949	0.42026	0.440936	31.916
333	24303	Sonora	Other mangrove species	0.531155	0.490968	0.427218	0.440064	0.550631	0.543498	0.359843	0.306263	0.326367	0.419392	0.444606	71.687
334	24308	Sonora	Other mangrove species	0.539862	0.50249	0.454057	0.457296	0.557883	0.552157	0.332217	0.290702	0.2869	0.392257	0.404904	109.361
335	24315	Sonora	Other mangrove species	0.572819	0.532915	0.473709	0.492475	0.5979	0.5896	0.402606	0.348727	0.365646	0.464893	0.489148	222.759
336	24324	Sonora	Other mangrove species	0.37272	0.351174	0.317872	0.247458	0.351698	0.382265	0.215827	0.217278	0.409629	0.373764	0.302855	41.5483
337	24327	Sonora	Other mangrove species	0.362483	0.346158	0.311763	0.25676	0.347929	0.369344	0.226162	0.230505	0.450412	0.397358	0.311264	18.8723
338	24349	Sonora	Other mangrove species	0.465697	0.425204	0.370723	0.338281	0.446105	0.471329	0.344088	0.317444	0.353225	0.432264	0.414832	45.5466
339	24361	Sonora	Other mangrove species	0.367322	0.343799	0.311849	0.246795	0.336835	0.373118	0.239634	0.26399	0.448656	0.447781	0.322088	16.8984
340	24418	Sonora	Rhizophora mangle	0.660064	0.618929	0.561265	0.585544	0.684793	0.681727	0.498846	0.415497	0.435834	0.543686	0.588659	17.1831
341	24413	Sonora	Other mangrove species	0.515561	0.443032	0.377403	0.379985	0.524804	0.527537	0.346186	0.316674	0.355279	0.466367	0.483786	118.054
342	720	Baja California Sur	Rhizophora mangle	0.744394	0.729975	0.711955	0.698896	0.736834	0.752901	0.582314	0.560331	0.552997	0.571987	0.630794	0.306999
343	2616	Baja California Sur	Rhizophora mangle	0.762673	0.737763	0.706359	0.693888	0.740569	0.758639	0.56899	0.533545	0.517558	0.559208	0.614261	0.287258
344	2617	Baja California Sur	Rhizophora mangle	0.75427	0.731078	0.681818	0.699068	0.744702	0.760608	0.637064	0.584645	0.600936	0.632666	0.685325	0.356597
345	24562	Sonora	Other mangrove species	0.574536	0.525294	0.472135	0.503137	0.580694	0.595694	0.395078	0.340668	0.367052	0.470039	0.517523	85.8951
346	24572	Sonora	Rhizophora mangle	0.720618	0.669929	0.594469	0.648187	0.728709	0.73602	0.535384	0.427355	0.461188	0.579912	0.624631	0.208419
347	24581	Sonora	Other mangrove species	0.620885	0.565983	0.484329	0.531901	0.609288	0.63233	0.46488	0.397251	0.42967	0.512966	0.584672	18.5592
348	24592	Sonora	Other mangrove species	0.650832	0.598827	0.523287	0.585132	0.65238	0.665543	0.462869	0.38958	0.450911	0.502685	0.569604	28.9014
349	2624	Baja California Sur	Rhizophora mangle	0.732928	0.727847	0.680686	0.68625	0.730062	0.741103	0.628475	0.538054	0.570604	0.63016	0.662462	0.297162
350	9593	Nayarit	Rhizophora mangle	0.792704	0.74954	0.669635	0.630403	0.762049	0.766871	0.559918	0.434184	0.397552	0.559507	0.594106	0.287163
351	32	Baja California Sur	Rhizophora mangle	0.693709	0.662244	0.609357	0.6288	0.708378	0.705486	0.544266	0.469477	0.488314	0.586359	0.628064	0.257844
352	24634	Sonora	Other mangrove species	0.488231	0.451949	0.373833	0.392273	0.495207	0.531212	0.372893	0.264124	0.305445	0.416774	0.470395	35.1132
353	92	Baja California Sur	Rhizophora mangle	0.690063	0.680004	0.613637	0.642893	0.706746	0.70441	0.600058	0.54098	0.541935	0.61251	0.642724	0.337184
354	107	Baja California Sur	Rhizophora mangle	0.711215	0.673423	0.614619	0.63582	0.706642	0.700273	0.543241	0.465012	0.470993	0.561032	0.597636	0.297509
355	4	Baja California	Other mangrove species	0.518412	0.491195	0.445259	0.465338	0.542522	0.529383	0.388135	0.349776	0.437025	0.572138	0.514076	1.21648
356	5	Baja California	Other mangrove species	0.396158	0.44625	0.496855	0.461453	0.385684	0.42028	0.404678	0.477292	0.47356	0.543882	0.41577	0.628243
357	24656	Sonora	Other mangrove species	0.561597	0.521593	0.446719	0.502685	0.574142	0.58275	0.440284	0.329546	0.390623	0.490816	0.527978	37.5871
358	108	Baja California Sur	Rhizophora mangle	0.722976	0.678055	0.610706	0.623992	0.704132	0.694251	0.545146	0.459069	0.450412	0.549494	0.574215	0.277676
359	6	Baja California Sur	Other mangrove species	0.553277	0.522892	0.462217	0.44798	0.534275	0.53524	0.502873	0.38692	0.398063	0.536865	0.561292	0.723969
360	7	Baja California Sur	Other mangrove species	0.580541	0.545258	0.468466	0.467967	0.580241	0.587678	0.570836	0.453694	0.457776	0.601505	0.616877	0.476034
361	8	Baja California Sur	Other mangrove species	0.605434	0.563751	0.494834	0.496328	0.605014	0.607458	0.554323	0.447277	0.449434	0.60044	0.604529	0.476033
362	15	Baja California Sur	Other mangrove species	0.451962	0.418884	0.37593	0.35614	0.479747	0.490915	0.388506	0.293253	0.291724	0.460553	0.460278	0.247939
363	2	Baja California	Rhizophora mangle	0.71416	0.642886	0.58918	0.665269	0.718596	0.717099	0.529641	0.449002	0.539848	0.630051	0.644897	1.53556
364	16	Baja California Sur	Other mangrove species	0.597217	0.516886	0.431181	0.490656	0.609521	0.61619	0.575137	0.454733	0.512496	0.661098	0.681257	0.466123
365	17	Baja California Sur	Rhizophora mangle	0.711562	0.693494	0.632637	0.642411	0.732438	0.727665	0.639526	0.559562	0.583678	0.682964	0.693973	0.208258
366	3	Baja California	Other mangrove species	0.601495	0.541776	0.492571	0.550944	0.615726	0.607319	0.413917	0.358704	0.45715	0.560817	0.529848	6.78039
367	18	Baja California Sur	Other mangrove species	0.42462	0.370915	0.315655	0.350251	0.466437	0.478717	0.224441	0.158007	0.194655	0.355582	0.378285	0.208255
368	9	Baja California Sur	Other mangrove species	0.616824	0.577367	0.50688	0.49605	0.601916	0.611728	0.501364	0.378031	0.391822	0.553454	0.575684	20.401
369	41	Baja California Sur	Rhizophora mangle	0.714902	0.681889	0.625307	0.644342	0.726387	0.723216	0.577116	0.498873	0.512006	0.610464	0.644778	0.376848
370	10	Baja California Sur	Other mangrove species	0.587082	0.534364	0.452926	0.484879	0.588297	0.593382	0.506163	0.383747	0.420606	0.569927	0.602216	7.56715
371	11	Baja California Sur	Other mangrove species	0.609563	0.542627	0.451783	0.502603	0.618149	0.61554	0.555018	0.449411	0.503302	0.634845	0.660532	0.20827
372	12	Baja California Sur	Other mangrove species	0.606597	0.537532	0.446506	0.488892	0.61011	0.613212	0.530372	0.41158	0.456733	0.6038	0.631046	1.35871
373	13	Baja California Sur	Other mangrove species	0.590571	0.510973	0.424077	0.469204	0.591129	0.595283	0.530943	0.405067	0.454224	0.605619	0.623605	0.495879
374	19	Baja California Sur	Other mangrove species	0.560233	0.500078	0.418414	0.428379	0.538582	0.541713	0.403185	0.289184	0.296367	0.455071	0.484278	11.6127
375	20	Baja California Sur	Rhizophora mangle	0.674	0.655712	0.59714	0.59766	0.682943	0.678688	0.66469	0.582713	0.58522	0.676041	0.693687	0.327261
376	14	Baja California Sur	Other mangrove species	0.606957	0.543616	0.455794	0.487443	0.603949	0.604876	0.480142	0.354926	0.392351	0.548022	0.574047	30.0603
377	23	Baja California Sur	Other mangrove species	0.560017	0.513327	0.425565	0.449139	0.56906	0.571291	0.574698	0.440669	0.475474	0.619896	0.63477	1.27929
378	24	Baja California Sur	Other mangrove species	0.633947	0.578627	0.501645	0.531217	0.633593	0.640857	0.599861	0.490134	0.517737	0.641648	0.658167	0.723941
379	25	Baja California Sur	Other mangrove species	0.579991	0.546958	0.491066	0.469374	0.549585	0.558781	0.522181	0.424303	0.430873	0.547015	0.578088	0.624792
380	26	Baja California Sur	Other mangrove species	0.578595	0.540348	0.47034	0.439632	0.537441	0.564227	0.526805	0.408581	0.398037	0.571978	0.56343	0.456198
381	27	Baja California Sur	Other mangrove species	0.56183	0.506999	0.435215	0.435132	0.529105	0.55836	0.490377	0.388848	0.369917	0.560095	0.562815	0.704108
382	28	Baja California Sur	Other mangrove species	0.538282	0.501049	0.423091	0.439113	0.523303	0.531265	0.43337	0.32582	0.344576	0.510693	0.526942	3.60978
383	29	Baja California Sur	Other mangrove species	0.574633	0.547286	0.471934	0.479853	0.587765	0.580911	0.522329	0.394385	0.419627	0.568	0.592659	1.06111
384	30	Baja California Sur	Other mangrove species	0.581509	0.535682	0.453321	0.452762	0.553233	0.564733	0.453776	0.330006	0.360746	0.499924	0.538314	3.15359
385	33	Baja California Sur	Other mangrove species	0.602203	0.540204	0.458822	0.487729	0.589581	0.590095	0.445423	0.333146	0.362413	0.508804	0.533232	52.5503
386	34	Baja California Sur	Other mangrove species	0.521176	0.499041	0.433055	0.436531	0.527056	0.527631	0.395743	0.310564	0.344508	0.474496	0.492054	2.07264
387	35	Baja California Sur	Other mangrove species	0.472793	0.44714	0.38523	0.392924	0.471522	0.490497	0.450177	0.310828	0.388092	0.533329	0.525124	2.64782
388	36	Baja California Sur	Positive process of change	0.577379	0.517931	0.440804	0.454609	0.598749	0.63152	0.526998	0.448331	0.447154	0.598418	0.617564	0.257843
389	37	Baja California Sur	Positive process of change	0.641989	0.583531	0.513966	0.510633	0.655508	0.666658	0.585675	0.495936	0.466908	0.613241	0.653566	0.317346
390	38	Baja California Sur	Rhizophora mangle	0.708679	0.674025	0.626574	0.647527	0.720898	0.712589	0.596628	0.533553	0.536707	0.629307	0.649912	3.0346
391	39	Baja California Sur	Positive process of change	0.623596	0.55705	0.464229	0.491735	0.631011	0.650603	0.561446	0.449102	0.476235	0.624332	0.651035	0.218175
392	40	Baja California Sur	Positive process of change	0.556793	0.48551	0.421269	0.439905	0.605584	0.616876	0.465904	0.355281	0.343033	0.55889	0.58475	0.218172
393	61	Baja California Sur	Other mangrove species	0.602004	0.576785	0.500226	0.501687	0.569311	0.582383	0.560497	0.4503	0.495834	0.63267	0.625161	0.416517
394	42	Baja California Sur	Other mangrove species	0.555362	0.522494	0.429646	0.442669	0.549936	0.557713	0.428004	0.305643	0.337361	0.517632	0.543908	1.7553
395	43	Baja California Sur	Other mangrove species	0.608512	0.572454	0.492183	0.491715	0.582617	0.593298	0.525034	0.412976	0.429229	0.580853	0.607154	3.83788
396	44	Baja California Sur	Positive process of change	0.548341	0.487095	0.388134	0.40272	0.547499	0.568443	0.563347	0.420617	0.43799	0.594133	0.624435	0.525601
397	45	Baja California Sur	Rhizophora mangle	0.719533	0.68961	0.635933	0.648604	0.729017	0.727321	0.585938	0.504874	0.51706	0.622402	0.653494	0.257843
398	46	Baja California Sur	Other mangrove species	0.534547	0.502248	0.436226	0.443982	0.53671	0.548291	0.543374	0.427681	0.471372	0.595318	0.619161	1.07103
399	47	Baja California Sur	Other mangrove species	0.564668	0.51225	0.431117	0.455392	0.558512	0.556707	0.433949	0.328757	0.35501	0.499686	0.514934	7.39813
400	48	Baja California Sur	Other mangrove species	0.545371	0.512298	0.452669	0.465819	0.527565	0.540946	0.540521	0.337505	0.490612	0.607907	0.59879	0.357012
401	62	Baja California Sur	Rhizophora mangle	0.70905	0.672451	0.611113	0.636089	0.716841	0.712905	0.538963	0.457325	0.477074	0.584261	0.61882	0.347095
402	49	Baja California Sur	Other mangrove species	0.553074	0.509349	0.439228	0.45351	0.535774	0.547493	0.499363	0.340579	0.453609	0.596151	0.571914	2.9652
403	50	Baja California Sur	Other mangrove species	0.608451	0.54192	0.459058	0.477904	0.58793	0.58009	0.422254	0.31002	0.325015	0.47424	0.501989	244.257
404	51	Baja California Sur	Rhizophora mangle	0.71838	0.663894	0.590838	0.617898	0.700119	0.700958	0.535966	0.431823	0.462098	0.579291	0.613153	0.595035
405	52	Baja California Sur	Rhizophora mangle	0.715091	0.662526	0.595736	0.627212	0.700345	0.703394	0.525818	0.439354	0.47281	0.558551	0.596439	0.208263
406	53	Baja California Sur	Positive process of change	0.468333	0.374348	0.294458	0.326489	0.494946	0.538228	0.38581	0.282197	0.276834	0.449708	0.48788	0.267766
407	54	Baja California Sur	Positive process of change	0.49459	0.40843	0.334641	0.351834	0.531075	0.565648	0.402603	0.313883	0.286299	0.466608	0.50724	0.366939
408	55	Baja California Sur	Rhizophora mangle	0.712755	0.674851	0.618251	0.649989	0.7152	0.708291	0.538138	0.47446	0.498624	0.57204	0.604786	0.208263
409	56	Baja California Sur	Other mangrove species	0.606172	0.53926	0.457618	0.479514	0.583793	0.57592	0.399902	0.281395	0.306024	0.450076	0.475656	66.5645
410	57	Baja California Sur	Rhizophora mangle	0.693956	0.655679	0.604698	0.614611	0.70523	0.686152	0.590555	0.518599	0.5087	0.613587	0.634484	0.396677
411	58	Baja California Sur	Positive process of change	0.621895	0.606564	0.525579	0.504819	0.60815	0.595513	0.629682	0.52998	0.516254	0.639981	0.671481	0.604938
412	59	Baja California Sur	Other mangrove species	0.528332	0.457313	0.383356	0.394439	0.478436	0.49328	0.408619	0.29263	0.36297	0.496474	0.498543	0.297513
413	60	Baja California Sur	Rhizophora mangle	0.715051	0.661772	0.597467	0.622402	0.707365	0.708481	0.547877	0.469652	0.476835	0.585142	0.620567	0.277674
414	66	Baja California Sur	Rhizophora mangle	0.706692	0.677186	0.622949	0.649632	0.716445	0.705399	0.554025	0.48342	0.49482	0.577031	0.604742	1.83467
415	67	Baja California Sur	Rhizophora mangle	0.710781	0.677607	0.621475	0.637492	0.70185	0.696329	0.641064	0.566358	0.543821	0.608295	0.649843	0.257846
416	68	Baja California Sur	Other mangrove species	0.624146	0.593182	0.521542	0.525447	0.596391	0.592042	0.518827	0.412771	0.414698	0.519286	0.563204	2.15203
417	69	Baja California Sur	Negative process of change	0.477929	0.558281	0.461349	0.306018	0.301464	0.40967	0.580135	0.430252	0.33597	0.432606	0.611775	0.267763
418	70	Baja California Sur	Rhizophora mangle	0.710168	0.679515	0.610532	0.646502	0.715984	0.712867	0.558756	0.47064	0.499053	0.608962	0.628157	0.228095
419	71	Baja California Sur	Other mangrove species	0.605277	0.58756	0.512248	0.509801	0.585228	0.589324	0.579848	0.483716	0.472392	0.576382	0.60862	1.78508
420	72	Baja California Sur	Rhizophora mangle	0.712287	0.680937	0.621387	0.647375	0.709721	0.700688	0.590089	0.513067	0.520745	0.601235	0.63197	0.714034
421	73	Baja California Sur	Other mangrove species	0.503646	0.470605	0.404839	0.398128	0.479663	0.478098	0.356369	0.224204	0.283165	0.425921	0.456713	0.32726
422	74	Baja California Sur	Other mangrove species	0.59214	0.534141	0.459792	0.480547	0.573095	0.567237	0.465743	0.340146	0.391166	0.523723	0.539078	5.08749
423	75	Baja California Sur	Other mangrove species	0.569113	0.520394	0.437763	0.452478	0.553581	0.548246	0.42852	0.303101	0.33855	0.48183	0.500247	5.94029
424	76	Baja California Sur	Other mangrove species	0.491199	0.482924	0.413065	0.392593	0.462363	0.467225	0.427712	0.308081	0.361508	0.486474	0.499381	1.02145
425	77	Baja California Sur	Rhizophora mangle	0.706876	0.679833	0.611498	0.64088	0.731138	0.719441	0.570776	0.487474	0.508407	0.608658	0.639315	0.684273
426	78	Baja California Sur	Rhizophora mangle	0.608967	0.609225	0.536425	0.523291	0.5722	0.578271	0.579485	0.479584	0.462913	0.570542	0.62326	0.347101
427	79	Baja California Sur	Rhizophora mangle	0.712665	0.682473	0.626396	0.65734	0.72874	0.718182	0.560895	0.493135	0.512942	0.59139	0.625371	2.33052
428	80	Baja California Sur	Rhizophora mangle	0.715197	0.686577	0.630045	0.646283	0.717314	0.703713	0.55446	0.47949	0.487675	0.57161	0.60895	0.238009
429	81	Baja California Sur	Rhizophora mangle	0.708081	0.686072	0.633359	0.654738	0.725595	0.720214	0.549349	0.480722	0.502102	0.592636	0.626326	0.654535
430	89	Baja California Sur	Rhizophora mangle	0.710012	0.687253	0.627513	0.652315	0.708575	0.70594	0.574359	0.498823	0.51242	0.593848	0.625129	1.77516
431	90	Baja California Sur	Other mangrove species	0.543241	0.55251	0.496964	0.482861	0.540858	0.53312	0.523276	0.446824	0.446135	0.550978	0.609732	0.714041
432	82	Baja California Sur	Rhizophora mangle	0.714735	0.688544	0.636965	0.663363	0.724079	0.716885	0.570206	0.50522	0.515617	0.59713	0.624768	4.69079
433	83	Baja California Sur	Rhizophora mangle	0.682314	0.666215	0.619624	0.650734	0.711629	0.700871	0.568102	0.513441	0.533269	0.605067	0.628319	0.575198
434	84	Baja California Sur	Rhizophora mangle	0.717585	0.673322	0.60694	0.631942	0.702549	0.696032	0.524486	0.437286	0.446291	0.539163	0.574408	0.297512
435	85	Baja California Sur	Rhizophora mangle	0.7034	0.675495	0.610486	0.638947	0.709012	0.704038	0.537391	0.459143	0.476037	0.566067	0.593487	0.218174
436	86	Baja California Sur	Rhizophora mangle	0.723312	0.666873	0.594987	0.609214	0.699488	0.691624	0.533379	0.44227	0.430941	0.541878	0.578507	0.505771
437	87	Baja California Sur	Other mangrove species	0.568077	0.55034	0.494668	0.502892	0.57312	0.571429	0.415455	0.343129	0.350149	0.459014	0.486671	4.04621
438	88	Baja California Sur	Rhizophora mangle	0.720026	0.683129	0.615775	0.642263	0.705232	0.700158	0.53586	0.451792	0.454278	0.548408	0.578605	0.287595
439	91	Baja California Sur	Rhizophora mangle	0.657858	0.669661	0.608141	0.608546	0.67872	0.672954	0.58523	0.528579	0.512216	0.596417	0.629374	0.634703
440	93	Baja California Sur	Rhizophora mangle	0.698606	0.673959	0.621225	0.645925	0.706952	0.696143	0.592613	0.523722	0.533237	0.609465	0.634121	2.28095
441	94	Baja California Sur	Rhizophora mangle	0.677597	0.660922	0.606043	0.629857	0.688274	0.692794	0.567278	0.490516	0.513929	0.590575	0.631528	0.416521
442	95	Baja California Sur	Rhizophora mangle	0.713519	0.693382	0.63035	0.657488	0.731058	0.719782	0.602037	0.539979	0.530588	0.61538	0.639617	0.277679
443	96	Baja California Sur	Rhizophora mangle	0.698382	0.68866	0.629399	0.654273	0.714933	0.714784	0.567362	0.496924	0.514378	0.606243	0.645039	0.565279
444	97	Baja California Sur	Rhizophora mangle	0.70767	0.679868	0.635036	0.66467	0.726376	0.723234	0.559019	0.506859	0.518694	0.599914	0.621376	3.69908
445	98	Baja California Sur	Rhizophora mangle	0.720216	0.697468	0.655587	0.686248	0.740131	0.733267	0.574808	0.535647	0.552114	0.625555	0.64297	5.71228
446	122	Baja California Sur	Rhizophora mangle	0.695581	0.680631	0.624352	0.649604	0.719856	0.705555	0.586966	0.522656	0.52541	0.612161	0.633788	1.06111
447	99	Baja California Sur	Rhizophora mangle	0.701004	0.672411	0.621349	0.648533	0.709917	0.70969	0.514815	0.454064	0.46237	0.553283	0.585666	1.13054
448	100	Baja California Sur	Rhizophora mangle	0.710438	0.690708	0.645364	0.672473	0.730287	0.726998	0.56293	0.52057	0.525886	0.605367	0.619086	1.5669
449	101	Baja California Sur	Rhizophora mangle	0.71838	0.684519	0.627474	0.649196	0.716699	0.709976	0.5546	0.482723	0.488125	0.575839	0.598797	2.07266
450	102	Baja California Sur	Rhizophora mangle	0.691603	0.666828	0.623075	0.65485	0.712326	0.70765	0.559555	0.505881	0.523299	0.609832	0.623688	1.42806
451	103	Baja California Sur	Rhizophora mangle	0.716835	0.689924	0.633628	0.652169	0.723057	0.716013	0.55123	0.483718	0.488443	0.577304	0.603609	1.00161
452	104	Baja California Sur	Rhizophora mangle	0.72244	0.700921	0.648086	0.673495	0.736277	0.733004	0.56661	0.496548	0.508504	0.593068	0.61508	0.624771
453	105	Baja California Sur	Rhizophora mangle	0.710923	0.672629	0.609431	0.637518	0.701973	0.700279	0.537033	0.456258	0.462331	0.558568	0.590101	0.892537
454	123	Baja California Sur	Rhizophora mangle	0.718134	0.697017	0.645307	0.662317	0.725592	0.72094	0.57067	0.502632	0.505577	0.588937	0.619791	0.45618
455	106	Baja California Sur	Other mangrove species	0.580394	0.547375	0.478109	0.486565	0.566388	0.564022	0.437806	0.344164	0.35841	0.478276	0.508811	29.7907
456	109	Baja California Sur	Rhizophora mangle	0.712032	0.682005	0.632351	0.65787	0.722769	0.719454	0.54848	0.489612	0.499306	0.583805	0.609991	3.27264
457	110	Baja California Sur	Other mangrove species	0.542109	0.505755	0.443446	0.464263	0.56405	0.565541	0.436075	0.349506	0.366684	0.52228	0.543714	2.69749
458	111	Baja California Sur	Other mangrove species	0.664914	0.609153	0.53075	0.568988	0.648694	0.646339	0.490632	0.393526	0.410587	0.517031	0.536331	0.376846
459	112	Baja California Sur	Other mangrove species	0.490747	0.47433	0.404135	0.407561	0.485515	0.468938	0.346268	0.255578	0.250815	0.367055	0.371776	1.45779
460	113	Baja California Sur	Other mangrove species	0.613548	0.584277	0.51801	0.536922	0.633948	0.637399	0.487483	0.404069	0.429275	0.539882	0.567368	0.753711
461	114	Baja California Sur	Rhizophora mangle	0.676734	0.660934	0.612372	0.626178	0.69715	0.685971	0.524258	0.468269	0.476611	0.57084	0.586209	0.495863
462	116	Baja California Sur	Rhizophora mangle	0.691038	0.67648	0.626678	0.643319	0.698786	0.700168	0.562298	0.507677	0.511658	0.5977	0.622006	1.08095
463	124	Baja California Sur	Rhizophora mangle	0.697478	0.668052	0.617632	0.644619	0.711497	0.710247	0.510625	0.454851	0.469205	0.561197	0.587493	0.505766
464	117	Baja California Sur	Rhizophora mangle	0.702519	0.684679	0.639302	0.664423	0.723003	0.71882	0.568703	0.52483	0.529039	0.611753	0.634913	16.6507
465	118	Baja California Sur	Other mangrove species	0.580322	0.549936	0.504462	0.52484	0.603876	0.598814	0.477452	0.394762	0.406064	0.547118	0.56792	1.07106
466	119	Baja California Sur	Rhizophora mangle	0.700456	0.667916	0.625032	0.653625	0.714246	0.712005	0.56091	0.523904	0.530281	0.607976	0.621745	0.515684
467	120	Baja California Sur	Rhizophora mangle	0.694388	0.661586	0.612342	0.643397	0.704082	0.705185	0.544056	0.491814	0.504873	0.59977	0.611856	0.634688
468	121	Baja California Sur	Rhizophora mangle	0.7127	0.695061	0.646041	0.660787	0.722398	0.72489	0.544012	0.489101	0.485669	0.574883	0.602441	0.515686
469	125	Baja California Sur	Other mangrove species	0.597739	0.586549	0.53697	0.544074	0.609403	0.606323	0.464987	0.387049	0.410423	0.506291	0.537614	1.16032
470	126	Baja California Sur	Rhizophora mangle	0.697508	0.667808	0.621603	0.647143	0.708186	0.709734	0.521117	0.467532	0.472283	0.55928	0.592124	0.833027
471	127	Baja California Sur	Rhizophora mangle	0.699294	0.67307	0.624186	0.639936	0.703396	0.705325	0.544096	0.485954	0.503517	0.588081	0.618793	0.39669
472	128	Baja California Sur	Other mangrove species	0.617546	0.604121	0.532639	0.56522	0.647594	0.643933	0.657029	0.582098	0.592638	0.671342	0.692246	0.228092
473	129	Baja California Sur	Rhizophora mangle	0.707121	0.678926	0.624171	0.630892	0.712225	0.714553	0.540779	0.476463	0.476002	0.572649	0.612386	0.515684
474	130	Baja California Sur	Rhizophora mangle	0.705659	0.681908	0.635582	0.655278	0.727799	0.7179	0.554299	0.49787	0.519389	0.627807	0.637731	0.376854
475	131	Baja California Sur	Rhizophora mangle	0.692574	0.662299	0.609915	0.628373	0.70065	0.699199	0.524227	0.453901	0.468465	0.578486	0.605069	0.337185
476	132	Baja California Sur	Other mangrove species	0.593049	0.576789	0.517749	0.517977	0.601276	0.609657	0.469374	0.391215	0.399236	0.531227	0.554006	2.19166
477	133	Baja California Sur	Rhizophora mangle	0.715809	0.690837	0.64449	0.663386	0.737656	0.728954	0.561261	0.511515	0.525632	0.623982	0.645446	0.535528
478	134	Baja California Sur	Other mangrove species	0.572832	0.559271	0.512471	0.4957	0.578607	0.581628	0.45597	0.379702	0.3723	0.512258	0.543122	0.882613
479	135	Baja California Sur	Rhizophora mangle	0.679318	0.666011	0.613333	0.615955	0.687048	0.687227	0.53131	0.467922	0.463415	0.565614	0.603284	0.238008
480	136	Baja California Sur	Other mangrove species	0.596395	0.581624	0.514605	0.525383	0.606875	0.602788	0.489801	0.417315	0.42989	0.547314	0.57238	0.228091
481	137	Baja California Sur	Other mangrove species	0.568771	0.547701	0.487443	0.508386	0.582054	0.585108	0.41314	0.342488	0.355647	0.472619	0.49362	6.85264
482	138	Baja California Sur	Other mangrove species	0.574399	0.552553	0.490055	0.512204	0.579249	0.578427	0.499478	0.417908	0.432902	0.571581	0.591613	0.872694
483	139	Baja California Sur	Other mangrove species	0.557016	0.525026	0.462855	0.476165	0.568347	0.56958	0.441605	0.339241	0.359306	0.508397	0.546073	2.96526
484	140	Baja California Sur	Other mangrove species	0.620558	0.597832	0.535523	0.550807	0.625581	0.62954	0.464671	0.372574	0.405197	0.524254	0.550305	1.52722
485	141	Baja California Sur	Rhizophora mangle	0.711888	0.692664	0.64639	0.662049	0.727629	0.72737	0.561156	0.516629	0.51998	0.594226	0.622578	2.46933
486	142	Baja California Sur	Rhizophora mangle	0.701176	0.679516	0.638385	0.661906	0.720613	0.716637	0.566227	0.527542	0.535796	0.59902	0.626658	1.67598
487	143	Baja California Sur	Other mangrove species	0.57346	0.560398	0.500348	0.509546	0.587009	0.588589	0.435439	0.360856	0.375014	0.490775	0.520924	6.40639
488	144	Baja California Sur	Rhizophora mangle	0.698406	0.667853	0.615585	0.636791	0.713443	0.709576	0.520978	0.45283	0.470952	0.573497	0.604403	0.277682
489	172	Baja California Sur	Other mangrove species	0.621709	0.605967	0.549119	0.549747	0.628136	0.63413	0.550132	0.42715	0.467295	0.624985	0.641968	0.436347
490	173	Baja California Sur	Rhizophora mangle	0.696325	0.671181	0.626572	0.639358	0.712676	0.709722	0.533954	0.490708	0.500727	0.587002	0.61361	0.317347
491	145	Baja California Sur	Rhizophora mangle	0.710186	0.68418	0.645804	0.663789	0.726288	0.720238	0.573081	0.525938	0.543784	0.638303	0.658917	1.07105
492	146	Baja California Sur	Rhizophora mangle	0.694544	0.673144	0.626603	0.637707	0.705496	0.701918	0.556053	0.515169	0.505976	0.582486	0.595364	0.466093
493	147	Baja California Sur	Other mangrove species	0.565929	0.534918	0.466398	0.479118	0.560949	0.581418	0.449287	0.323199	0.357523	0.560808	0.554509	0.813193
494	148	Baja California Sur	Rhizophora mangle	0.705223	0.691314	0.654314	0.675631	0.729076	0.717807	0.580877	0.548003	0.571087	0.654319	0.662517	0.297514
495	149	Baja California Sur	Rhizophora mangle	0.706442	0.680539	0.644561	0.672526	0.729905	0.722678	0.595139	0.567168	0.587734	0.669144	0.678267	0.228094
496	150	Baja California Sur	Rhizophora mangle	0.702335	0.676754	0.635803	0.64959	0.725926	0.716677	0.564982	0.509251	0.514181	0.621497	0.640121	1.08097
497	151	Baja California Sur	Rhizophora mangle	0.698178	0.679528	0.644971	0.66869	0.72919	0.71262	0.567157	0.543098	0.55888	0.64031	0.641893	0.357016
498	152	Baja California Sur	Rhizophora mangle	0.706607	0.677047	0.635401	0.659561	0.733589	0.722378	0.562922	0.52504	0.542217	0.646572	0.651867	0.694197
499	153	Baja California Sur	Other mangrove species	0.620166	0.597865	0.543816	0.551591	0.622723	0.629954	0.499771	0.394172	0.438031	0.555832	0.577724	0.327261
500	154	Baja California Sur	Rhizophora mangle	0.714488	0.694922	0.634369	0.646578	0.712219	0.716293	0.552947	0.483458	0.493534	0.58967	0.618559	0.287593
501	155	Baja California Sur	Rhizophora mangle	0.703449	0.668684	0.631517	0.653063	0.721068	0.713691	0.557768	0.516913	0.532911	0.628823	0.645744	0.307432
502	156	Baja California Sur	Other mangrove species	0.596513	0.580118	0.52383	0.530554	0.611827	0.61159	0.489313	0.408794	0.432516	0.555748	0.574949	3.02469
503	157	Baja California Sur	Rhizophora mangle	0.697386	0.670823	0.629006	0.644793	0.708879	0.708276	0.554418	0.506845	0.518793	0.590544	0.622486	0.228091
504	158	Baja California Sur	Rhizophora mangle	0.710442	0.688155	0.645806	0.6657	0.735097	0.727283	0.568149	0.52215	0.538211	0.637341	0.64868	0.823122
505	159	Baja California Sur	Rhizophora mangle	0.702292	0.682243	0.638211	0.636511	0.729802	0.704864	0.608648	0.560824	0.552487	0.646229	0.639845	1.05119
506	160	Baja California Sur	Other mangrove species	0.651453	0.605677	0.522884	0.548252	0.675103	0.659016	0.583676	0.497774	0.512656	0.621411	0.615969	0.307423
507	161	Baja California Sur	Other mangrove species	0.584403	0.558312	0.507708	0.522065	0.598652	0.598127	0.461958	0.386048	0.406697	0.541508	0.559122	59.8897
508	162	Baja California Sur	Rhizophora mangle	0.714424	0.687612	0.647162	0.660806	0.730311	0.724588	0.583191	0.512601	0.530655	0.642334	0.660785	0.357016
509	163	Baja California Sur	Rhizophora mangle	0.70196	0.678935	0.630008	0.640602	0.712028	0.712427	0.55689	0.486445	0.503812	0.615363	0.636747	0.228093
510	164	Baja California Sur	Rhizophora mangle	0.725268	0.698974	0.656909	0.665163	0.737638	0.736452	0.596814	0.533076	0.535918	0.650688	0.670046	0.297512
511	174	Baja California Sur	Other mangrove species	0.538228	0.530541	0.46574	0.45808	0.526251	0.548949	0.508803	0.347821	0.394193	0.599054	0.621795	0.674354
512	165	Baja California Sur	Other mangrove species	0.581606	0.572561	0.519898	0.516331	0.600762	0.606107	0.519592	0.422164	0.4249	0.584904	0.594681	2.79662
513	166	Baja California Sur	Other mangrove species	0.653285	0.634597	0.588647	0.601158	0.668387	0.669352	0.538349	0.490785	0.492212	0.578957	0.603473	0.704112
514	167	Baja California Sur	Rhizophora mangle	0.710547	0.678557	0.632312	0.65489	0.727304	0.719676	0.571949	0.509377	0.528876	0.636286	0.651888	1.46773
515	168	Baja California Sur	Rhizophora mangle	0.686055	0.677387	0.625827	0.627297	0.69385	0.700814	0.584903	0.529599	0.530132	0.614803	0.649503	0.48593
516	170	Baja California Sur	Rhizophora mangle	0.710413	0.68043	0.63813	0.660414	0.729493	0.722536	0.568784	0.529908	0.54403	0.632088	0.649528	2.00326
517	171	Baja California Sur	Other mangrove species	0.544752	0.52302	0.455293	0.469521	0.540755	0.555652	0.463433	0.318147	0.359537	0.586582	0.588731	0.991695
518	176	Baja California Sur	Rhizophora mangle	0.708535	0.680256	0.638112	0.656708	0.731086	0.721529	0.566241	0.519586	0.531324	0.627785	0.644971	1.6264
519	177	Baja California Sur	Other mangrove species	0.527238	0.43223	0.368073	0.399297	0.594081	0.613002	0.527535	0.425673	0.440021	0.629651	0.645612	0.238008
520	178	Baja California Sur	Other mangrove species	0.653423	0.615924	0.55021	0.573931	0.657276	0.669464	0.523578	0.458756	0.499879	0.617135	0.606452	0.267756
521	179	Baja California Sur	Other mangrove species	0.598178	0.573576	0.520097	0.530517	0.6199	0.623691	0.5418	0.440328	0.45432	0.618366	0.613054	4.50232
522	180	Baja California Sur	Rhizophora mangle	0.71396	0.699907	0.653576	0.661082	0.724516	0.728501	0.606288	0.553726	0.550939	0.639969	0.663033	5.10721
523	226	Baja California Sur	Rhizophora mangle	0.642713	0.635492	0.585021	0.593562	0.662914	0.645332	0.691828	0.56896	0.622805	0.71767	0.717274	0.337323
524	181	Baja California Sur	Other mangrove species	0.651251	0.616212	0.562965	0.587774	0.656659	0.665538	0.521514	0.458009	0.48342	0.610298	0.609227	1.86438
525	182	Baja California Sur	Rhizophora mangle	0.701485	0.668484	0.640181	0.661761	0.717961	0.714383	0.563065	0.53802	0.555997	0.657003	0.655621	0.208257
526	183	Baja California Sur	Other mangrove species	0.63772	0.619676	0.578806	0.584462	0.652179	0.650586	0.550355	0.462962	0.489159	0.624641	0.636174	0.247925
527	184	Baja California Sur	Other mangrove species	0.569476	0.548046	0.502581	0.503957	0.584487	0.590559	0.512931	0.429161	0.440022	0.600055	0.590646	1.93381
528	185	Baja California Sur	Other mangrove species	0.628616	0.598528	0.545417	0.56107	0.652673	0.646214	0.517048	0.418838	0.453278	0.606244	0.607626	2.22142
529	186	Baja California Sur	Rhizophora mangle	0.710519	0.686686	0.636565	0.641179	0.718664	0.722513	0.547415	0.497043	0.495172	0.582879	0.612697	0.456178
530	187	Baja California Sur	Other mangrove species	0.647237	0.623831	0.572712	0.583065	0.659928	0.659609	0.564188	0.466805	0.485633	0.621995	0.639499	1.29913
531	188	Baja California Sur	Rhizophora mangle	0.704395	0.682233	0.63387	0.650361	0.725152	0.719204	0.592252	0.537169	0.541455	0.633825	0.657288	4.62134
532	189	Baja California Sur	Rhizophora mangle	0.7156	0.687086	0.643377	0.648359	0.71714	0.723055	0.554548	0.506476	0.50722	0.601776	0.62619	0.644597
533	190	Baja California Sur	Other mangrove species	0.586718	0.582416	0.533343	0.522189	0.58752	0.597382	0.509571	0.443288	0.449134	0.56321	0.590637	5.79148
534	191	Baja California Sur	Other mangrove species	0.653803	0.632944	0.58465	0.570774	0.633157	0.654603	0.575022	0.465621	0.481286	0.61525	0.650042	0.238005
535	193	Baja California Sur	Other mangrove species	0.502068	0.449363	0.369814	0.417449	0.524268	0.529421	0.42426	0.323307	0.379397	0.533737	0.553605	2.47911
536	194	Baja California Sur	Other mangrove species	0.516179	0.522569	0.439519	0.446953	0.561566	0.549085	0.566497	0.459977	0.483254	0.628312	0.659789	0.6644
537	195	Baja California Sur	Other mangrove species	0.55294	0.526791	0.435562	0.464426	0.567454	0.567919	0.502455	0.406294	0.435425	0.575358	0.611308	0.704065
538	196	Baja California Sur	Other mangrove species	0.513043	0.450573	0.386876	0.436	0.53268	0.528984	0.374845	0.305816	0.34889	0.490999	0.518538	7.8637
539	197	Baja California Sur	Other mangrove species	0.500386	0.449789	0.391514	0.427568	0.517805	0.521802	0.379938	0.289277	0.342938	0.519374	0.523534	0.505737
540	198	Baja California Sur	Other mangrove species	0.50856	0.464131	0.410884	0.421661	0.517636	0.527732	0.376187	0.31187	0.337223	0.504916	0.521217	0.713982
541	227	Baja California Sur	Other mangrove species	0.635344	0.579186	0.510847	0.537669	0.648348	0.663222	0.65825	0.489222	0.582952	0.739874	0.717258	0.208347
542	199	Baja California Sur	Other mangrove species	0.531373	0.484787	0.426128	0.448899	0.555534	0.542404	0.375099	0.308719	0.324131	0.49341	0.523115	4.15497
543	200	Baja California Sur	Other mangrove species	0.506873	0.473355	0.438103	0.434522	0.506527	0.513745	0.375396	0.340153	0.340973	0.455117	0.478886	0.337158
544	201	Baja California Sur	Rhizophora mangle	0.723597	0.696154	0.656083	0.68755	0.74366	0.736496	0.585735	0.545191	0.565195	0.654072	0.665114	0.654521
545	202	Baja California Sur	Rhizophora mangle	0.704513	0.666164	0.624923	0.64881	0.715608	0.714988	0.572372	0.514395	0.534743	0.643538	0.653557	0.505768
546	203	Baja California Sur	Other mangrove species	0.578934	0.56598	0.503197	0.50019	0.599468	0.60212	0.504761	0.411663	0.429876	0.577573	0.596146	2.09246
547	204	Baja California Sur	Rhizophora mangle	0.714665	0.684101	0.629547	0.656292	0.73483	0.728559	0.579591	0.51092	0.536345	0.641546	0.658665	0.307426
548	205	Baja California Sur	Rhizophora mangle	0.719268	0.690898	0.650902	0.668294	0.735286	0.730501	0.586599	0.53328	0.557454	0.656793	0.668416	0.218173
549	207	Baja California Sur	Other mangrove species	0.570354	0.539122	0.493282	0.490926	0.581447	0.596465	0.538553	0.425219	0.449334	0.614339	0.634736	1.74538
550	206	Baja California Sur	Other mangrove species	0.621545	0.595965	0.546136	0.554349	0.636449	0.640469	0.547692	0.45957	0.473231	0.622889	0.63139	18.6936
551	223	Baja California Sur	Other mangrove species	0.504553	0.454288	0.373711	0.412342	0.523018	0.536651	0.444364	0.336786	0.396967	0.532788	0.541007	0.406568
552	208	Baja California Sur	Other mangrove species	0.528063	0.463222	0.38288	0.446083	0.544619	0.548099	0.401981	0.315453	0.356707	0.519427	0.54104	3.74842
553	209	Baja California Sur	Other mangrove species	0.490387	0.428351	0.361693	0.387069	0.509309	0.521561	0.354938	0.283586	0.3307	0.49334	0.506162	0.842889
554	210	Baja California Sur	Other mangrove species	0.387029	0.33807	0.266727	0.262752	0.399918	0.433787	0.269744	0.210523	0.243564	0.40917	0.418589	0.208243
555	211	Baja California Sur	Other mangrove species	0.471458	0.412691	0.3614	0.381451	0.492912	0.496357	0.324011	0.251543	0.304354	0.469834	0.494891	0.575147
556	212	Baja California Sur	Other mangrove species	0.567262	0.511887	0.43312	0.454526	0.625503	0.604715	0.48889	0.383999	0.448769	0.61304	0.63125	0.237991
557	213	Baja California Sur	Other mangrove species	0.47212	0.407725	0.341038	0.373013	0.484512	0.500369	0.307811	0.21069	0.303479	0.443101	0.456412	0.773471
558	214	Baja California Sur	Other mangrove species	0.500405	0.442923	0.375733	0.411274	0.479176	0.508761	0.37341	0.251721	0.385633	0.500569	0.532106	0.297488
559	215	Baja California Sur	Other mangrove species	0.500203	0.457261	0.392099	0.397951	0.489038	0.511601	0.381847	0.300752	0.378031	0.513797	0.539973	0.23799
560	224	Baja California Sur	Rhizophora mangle	0.671548	0.667031	0.584055	0.602196	0.68313	0.674361	0.7015	0.542542	0.631522	0.720281	0.711779	0.456382
561	216	Baja California Sur	Other mangrove species	0.513475	0.456148	0.391669	0.441798	0.529347	0.535872	0.409724	0.327583	0.371865	0.515315	0.537284	2.08243
562	217	Baja California Sur	Other mangrove species	0.471398	0.44454	0.388832	0.415035	0.481541	0.478996	0.319817	0.270356	0.287671	0.473525	0.488435	0.62473
563	218	Baja California Sur	Other mangrove species	0.479262	0.442423	0.363354	0.400925	0.484006	0.490791	0.349472	0.282759	0.319058	0.455748	0.474377	0.257825
564	219	Baja California Sur	Other mangrove species	0.462046	0.444928	0.361105	0.328669	0.409314	0.450088	0.256353	0.173863	0.146393	0.248153	0.302556	0.664397
565	220	Baja California Sur	Other mangrove species	0.53959	0.472172	0.389207	0.448345	0.547411	0.552796	0.428737	0.31726	0.394696	0.539209	0.5452	2.63774
566	221	Baja California Sur	Other mangrove species	0.463318	0.417489	0.34769	0.379012	0.455725	0.465468	0.301278	0.231123	0.281673	0.42367	0.422629	0.376821
567	222	Baja California Sur	Other mangrove species	0.455065	0.431386	0.383351	0.385942	0.480929	0.472128	0.328053	0.269846	0.282648	0.410595	0.416008	5.00777
568	228	Baja California Sur	Rhizophora mangle	0.707879	0.686026	0.637944	0.640626	0.702254	0.707602	0.668816	0.609851	0.620324	0.691245	0.714954	1.38885
569	229	Baja California Sur	Rhizophora mangle	0.734545	0.717923	0.670643	0.667432	0.732656	0.733605	0.668474	0.60507	0.613476	0.686918	0.709602	0.972192
570	230	Baja California Sur	Other mangrove species	0.607245	0.583393	0.528863	0.541764	0.607144	0.617901	0.574454	0.483122	0.532163	0.639232	0.623945	1.09119
571	231	Baja California Sur	Rhizophora mangle	0.733432	0.716199	0.668411	0.668857	0.734253	0.734701	0.646276	0.578631	0.587372	0.674023	0.69855	0.36705
572	232	Baja California Sur	Other mangrove species	0.455379	0.337229	0.269146	0.293094	0.426111	0.399995	0.175701	0.0872967	0.105158	0.285558	0.254133	0.228207
573	233	Baja California Sur	Other mangrove species	0.641367	0.60652	0.526453	0.542232	0.644312	0.650742	0.672275	0.490863	0.576039	0.71896	0.704518	0.466307
574	234	Baja California Sur	Other mangrove species	0.655996	0.620599	0.54877	0.56659	0.653279	0.660351	0.657587	0.50172	0.574942	0.708678	0.69993	1.31955
575	235	Baja California Sur	Rhizophora mangle	0.726431	0.702492	0.640879	0.661993	0.72336	0.724644	0.704702	0.604909	0.637974	0.721562	0.733307	0.654814
576	236	Baja California Sur	Other mangrove species	0.639004	0.610186	0.520192	0.538537	0.658956	0.674165	0.671029	0.552923	0.597653	0.708975	0.718635	0.238114
577	237	Baja California Sur	Rhizophora mangle	0.719761	0.692612	0.636805	0.641953	0.692964	0.696151	0.694303	0.601551	0.626533	0.705573	0.728113	0.42662
578	238	Baja California Sur	Other mangrove species	0.670502	0.637837	0.558397	0.576995	0.665648	0.667594	0.653784	0.503175	0.57496	0.690496	0.689739	2.76807
579	239	Baja California Sur	Other mangrove species	0.615055	0.578303	0.515847	0.546007	0.614202	0.627595	0.612682	0.508977	0.561933	0.687346	0.663659	0.515834
580	240	Baja California Sur	Rhizophora mangle	0.725673	0.699228	0.650851	0.654653	0.715033	0.721838	0.669455	0.584432	0.602302	0.703165	0.712484	0.287678
581	241	Baja California Sur	Other mangrove species	0.576912	0.551939	0.48383	0.491861	0.547559	0.555109	0.558091	0.418111	0.534812	0.681133	0.715646	0.694228
582	242	Baja California Sur	Other mangrove species	0.652018	0.624342	0.566514	0.570445	0.645273	0.65088	0.60035	0.49314	0.558043	0.701761	0.663037	0.218239
583	243	Baja California Sur	Other mangrove species	0.626337	0.60616	0.532567	0.528765	0.593158	0.609357	0.62696	0.478535	0.550242	0.674224	0.66459	1.95422
584	244	Baja California Sur	Other mangrove species	0.582987	0.591845	0.528127	0.495205	0.519183	0.549354	0.573211	0.481923	0.527019	0.593525	0.591602	0.37696
585	245	Baja California Sur	Other mangrove species	0.603251	0.582566	0.50375	0.519949	0.571192	0.573604	0.626959	0.467714	0.590186	0.700303	0.739435	1.35868
586	247	Baja California Sur	Rhizophora mangle	0.747212	0.7251	0.686339	0.68576	0.743032	0.745342	0.657989	0.604253	0.61262	0.682022	0.708202	0.952342
587	248	Baja California Sur	Rhizophora mangle	0.724842	0.700956	0.656826	0.662732	0.715423	0.721464	0.661389	0.604333	0.613934	0.687793	0.712655	0.50593
588	249	Baja California Sur	Other mangrove species	0.58217	0.559014	0.506743	0.512222	0.584423	0.59453	0.597047	0.494949	0.555568	0.667899	0.655748	1.38879
589	251	Baja California Sur	Rhizophora mangle	0.737682	0.712458	0.669048	0.670506	0.722784	0.731479	0.66521	0.599521	0.610906	0.684824	0.711321	1.01185
590	252	Baja California Sur	Other mangrove species	0.640626	0.608596	0.537229	0.540478	0.6121	0.626228	0.60791	0.464348	0.547693	0.645288	0.651738	2.67844
591	253	Baja California Sur	Rhizophora mangle	0.711557	0.695946	0.64594	0.638859	0.709799	0.708309	0.661678	0.600431	0.601905	0.689881	0.70219	0.327359
592	260	Baja California Sur	Other mangrove species	0.598039	0.540351	0.459202	0.511969	0.591033	0.602055	0.585836	0.435442	0.52805	0.679083	0.724516	0.376845
593	358	Baja California Sur	Rhizophora mangle	0.728799	0.689186	0.642256	0.654697	0.714495	0.724384	0.644133	0.553722	0.591221	0.679318	0.721072	0.317331
594	250	Baja California Sur	Other mangrove species	0.643524	0.611936	0.547531	0.552302	0.63131	0.640012	0.603709	0.485198	0.540476	0.645744	0.658662	17.6482
595	259	Baja California Sur	Rhizophora mangle	0.750264	0.704067	0.651101	0.675939	0.729085	0.733524	0.677753	0.614926	0.63468	0.70497	0.7351	0.347101
596	359	Baja California Sur	Other mangrove species	0.674026	0.621524	0.547882	0.581452	0.658153	0.667501	0.548384	0.445582	0.480185	0.586946	0.624784	88.2339
597	254	Baja California Sur	Other mangrove species	0.633776	0.595339	0.527869	0.528565	0.615886	0.625906	0.580313	0.45743	0.514011	0.641346	0.636333	2.58911
598	255	Baja California Sur	Other mangrove species	0.655242	0.614903	0.554909	0.563452	0.629615	0.643718	0.651578	0.576229	0.57704	0.667865	0.711933	1.03143
599	256	Baja California Sur	Other mangrove species	0.637747	0.585714	0.51049	0.553316	0.635371	0.641805	0.564144	0.433714	0.511331	0.63189	0.66449	18.5955
600	257	Baja California Sur	Rhizophora mangle	0.728973	0.706943	0.66334	0.664725	0.719629	0.726726	0.653394	0.58549	0.591511	0.667643	0.696165	0.505814
601	258	Baja California Sur	Rhizophora mangle	0.744782	0.698686	0.641034	0.664173	0.713625	0.722061	0.681288	0.601987	0.636575	0.709237	0.744226	0.317349
602	261	Baja California Sur	Other mangrove species	0.599035	0.5681	0.499076	0.513249	0.573191	0.579193	0.554523	0.45517	0.486455	0.600026	0.634474	2.7869
603	262	Baja California Sur	Rhizophora mangle	0.702424	0.667964	0.604289	0.655853	0.701713	0.690061	0.674103	0.604034	0.614414	0.700362	0.713006	0.575191
604	263	Baja California Sur	Other mangrove species	0.628349	0.57187	0.49399	0.538129	0.60358	0.612197	0.617139	0.457344	0.587163	0.710259	0.74544	0.535543
605	264	Baja California Sur	Other mangrove species	0.572656	0.531849	0.472558	0.487846	0.557078	0.572247	0.550756	0.424207	0.481561	0.625844	0.662378	1.40832
606	265	Baja California Sur	Other mangrove species	0.569442	0.528449	0.471725	0.482444	0.557902	0.568749	0.49943	0.405962	0.412751	0.566086	0.59558	0.396713
607	266	Baja California Sur	Other mangrove species	0.651656	0.609366	0.540916	0.577328	0.637269	0.647819	0.639822	0.529897	0.590927	0.702171	0.738104	1.34875
608	267	Baja California Sur	Rhizophora mangle	0.723935	0.691248	0.6454	0.659707	0.717436	0.714442	0.648215	0.5846	0.588683	0.664764	0.683169	0.396703
609	268	Baja California Sur	Rhizophora mangle	0.719846	0.693188	0.649693	0.650752	0.716856	0.722513	0.658108	0.600807	0.597594	0.680173	0.71297	0.257863
610	269	Baja California Sur	Other mangrove species	0.617787	0.582844	0.50211	0.525614	0.617562	0.630724	0.6364	0.500746	0.577269	0.667656	0.699966	1.64627
611	270	Baja California Sur	Other mangrove species	0.598173	0.566477	0.505245	0.525072	0.591378	0.598958	0.548122	0.454506	0.484704	0.597425	0.629046	3.33238
612	271	Baja California Sur	Rhizophora mangle	0.730888	0.700246	0.646229	0.654731	0.722582	0.729721	0.658616	0.588715	0.575336	0.676331	0.699214	0.456182
613	272	Baja California Sur	Rhizophora mangle	0.760629	0.721499	0.645804	0.670899	0.745232	0.755109	0.695365	0.581911	0.60031	0.695833	0.738253	0.416531
614	273	Baja California Sur	Other mangrove species	0.602178	0.558721	0.498995	0.482627	0.571579	0.59317	0.554676	0.454557	0.464331	0.597705	0.634099	1.93386
615	274	Baja California Sur	Rhizophora mangle	0.747133	0.711117	0.658237	0.664137	0.731115	0.73782	0.647849	0.588082	0.576538	0.664159	0.686794	2.33058
616	275	Baja California Sur	Rhizophora mangle	0.726173	0.707509	0.658608	0.653238	0.692761	0.6961	0.667991	0.60859	0.606453	0.674064	0.708022	3.40156
617	276	Baja California Sur	Rhizophora mangle	0.695839	0.68191	0.623272	0.621441	0.687498	0.693081	0.664928	0.594988	0.592878	0.690172	0.714491	0.991737
618	277	Baja California Sur	Rhizophora mangle	0.74918	0.710455	0.640006	0.659585	0.738059	0.746871	0.675495	0.582482	0.596837	0.690444	0.726678	0.297522
619	278	Baja California Sur	Other mangrove species	0.572861	0.530094	0.471999	0.473226	0.561103	0.574094	0.538523	0.444698	0.483582	0.609863	0.642354	0.714039
620	279	Baja California Sur	Rhizophora mangle	0.72599	0.687829	0.632344	0.635016	0.69109	0.693736	0.639753	0.56521	0.574594	0.646939	0.669893	0.20826
621	280	Baja California Sur	Rhizophora mangle	0.72309	0.685409	0.63821	0.666434	0.72153	0.726063	0.642369	0.569171	0.597062	0.669245	0.699641	0.555354
622	281	Baja California Sur	Rhizophora mangle	0.717176	0.690233	0.633695	0.633952	0.67558	0.677116	0.680126	0.615744	0.613146	0.686548	0.720752	1.557
623	282	Baja California Sur	Rhizophora mangle	0.73191	0.70345	0.648152	0.644714	0.702149	0.709743	0.680656	0.61537	0.610313	0.695044	0.729672	0.3372
624	283	Baja California Sur	Rhizophora mangle	0.721515	0.706445	0.650365	0.648597	0.706366	0.709992	0.68974	0.614235	0.615074	0.700378	0.731923	0.376853
625	284	Baja California Sur	Rhizophora mangle	0.748133	0.714747	0.655494	0.662983	0.729957	0.7403	0.68404	0.610333	0.603618	0.692614	0.725551	0.357019
626	285	Baja California Sur	Rhizophora mangle	0.726953	0.684469	0.616726	0.622077	0.692915	0.714915	0.64969	0.565597	0.571323	0.665871	0.70516	0.25785
627	332	Baja California Sur	Rhizophora mangle	0.721001	0.691983	0.634118	0.648504	0.714511	0.717058	0.657866	0.586109	0.595799	0.681596	0.712451	1.2396
628	286	Baja California Sur	Other mangrove species	0.606284	0.555995	0.474729	0.520871	0.591586	0.60097	0.578386	0.434606	0.532064	0.657454	0.701966	2.51889
629	287	Baja California Sur	Rhizophora mangle	0.728874	0.697958	0.652953	0.655158	0.72034	0.726705	0.62454	0.56063	0.55639	0.643461	0.675867	0.565284
630	288	Baja California Sur	Other mangrove species	0.671821	0.611545	0.551072	0.596345	0.655304	0.665192	0.509781	0.435652	0.47685	0.561496	0.586717	2.55875
631	289	Baja California Sur	Rhizophora mangle	0.73198	0.702926	0.645872	0.661033	0.726634	0.727667	0.668515	0.602577	0.602065	0.695692	0.716172	0.93223
632	290	Baja California Sur	Other mangrove species	0.652732	0.613694	0.540111	0.565216	0.632914	0.639683	0.544745	0.445094	0.480125	0.589823	0.625468	2.85629
633	299	Baja California Sur	Other mangrove species	0.677797	0.631098	0.553973	0.586949	0.65919	0.665288	0.612252	0.516206	0.53983	0.638764	0.673227	4.22481
634	300	Baja California Sur	Rhizophora mangle	0.744771	0.71582	0.666528	0.671527	0.729178	0.738045	0.656835	0.59651	0.593994	0.67205	0.704535	0.386763
635	291	Baja California Sur	Rhizophora mangle	0.739228	0.713387	0.665697	0.673572	0.728751	0.734262	0.644535	0.586478	0.587931	0.665575	0.690793	3.74886
636	292	Baja California Sur	Rhizophora mangle	0.743495	0.711967	0.658706	0.665733	0.72982	0.739779	0.630946	0.564148	0.555855	0.646148	0.674432	1.95375
637	293	Baja California Sur	Rhizophora mangle	0.735687	0.709798	0.659686	0.672894	0.732208	0.736552	0.677441	0.611638	0.617961	0.691664	0.724084	0.376845
638	294	Baja California Sur	Rhizophora mangle	0.725171	0.703877	0.646997	0.65686	0.721966	0.722645	0.674818	0.606948	0.604955	0.697815	0.727865	0.357024
639	295	Baja California Sur	Rhizophora mangle	0.743054	0.713514	0.659219	0.666442	0.734754	0.738537	0.649189	0.580345	0.574074	0.661787	0.692933	0.624769
640	296	Baja California Sur	Rhizophora mangle	0.734198	0.706308	0.64889	0.653744	0.720128	0.720124	0.663495	0.586747	0.564168	0.656978	0.6779	0.267767
641	297	Baja California Sur	Rhizophora mangle	0.727719	0.698054	0.642718	0.652002	0.714868	0.722044	0.634596	0.565939	0.551587	0.64166	0.675679	1.72559
642	298	Baja California Sur	Rhizophora mangle	0.748769	0.714992	0.672352	0.681638	0.731804	0.736755	0.672293	0.616006	0.618412	0.689539	0.712038	0.634689
643	301	Baja California Sur	Other mangrove species	0.629745	0.625192	0.566333	0.55263	0.613598	0.617106	0.602369	0.533044	0.523692	0.62268	0.652865	0.674402
644	302	Baja California Sur	Rhizophora mangle	0.737794	0.708317	0.660222	0.667542	0.725023	0.731125	0.627713	0.565625	0.561675	0.641973	0.676854	2.5487
645	303	Baja California Sur	Rhizophora mangle	0.726151	0.699926	0.650257	0.657793	0.719725	0.726546	0.622491	0.56259	0.571548	0.656036	0.679387	2.31081
646	304	Baja California Sur	Other mangrove species	0.599168	0.563071	0.484778	0.505329	0.595026	0.606404	0.624404	0.494683	0.564289	0.666075	0.698519	1.02146
647	305	Baja California Sur	Other mangrove species	0.663284	0.618571	0.53687	0.551422	0.642501	0.654041	0.542812	0.407316	0.438763	0.580641	0.624205	0.684312
648	311	Baja California Sur	Rhizophora mangle	0.736179	0.704733	0.6566	0.662463	0.723432	0.726347	0.614403	0.55353	0.54611	0.627415	0.659227	2.20163
649	306	Baja California Sur	Rhizophora mangle	0.7247	0.695724	0.644004	0.647215	0.711397	0.719642	0.601456	0.536957	0.523393	0.610595	0.648418	2.87595
650	307	Baja California Sur	Other mangrove species	0.632551	0.579581	0.509238	0.529646	0.614821	0.628144	0.501595	0.409967	0.428415	0.548987	0.591777	11.4841
651	308	Baja California Sur	Rhizophora mangle	0.711095	0.676427	0.618096	0.617248	0.697128	0.711592	0.57505	0.486426	0.485818	0.588939	0.627647	0.436346
652	309	Baja California Sur	Rhizophora mangle	0.742973	0.698885	0.635931	0.657368	0.71213	0.723147	0.688993	0.59954	0.634737	0.711035	0.744261	0.595008
653	310	Baja California Sur	Other mangrove species	0.696088	0.65479	0.572121	0.593581	0.672146	0.689377	0.594936	0.443939	0.487682	0.620598	0.663943	0.614892
654	333	Baja California Sur	Rhizophora mangle	0.723441	0.685872	0.630504	0.647492	0.710976	0.71031	0.644517	0.577059	0.562604	0.658733	0.665041	0.317353
655	334	Baja California Sur	Other mangrove species	0.659756	0.608901	0.53627	0.568004	0.644397	0.65172	0.520343	0.416814	0.453047	0.563858	0.598448	31.0023
656	312	Baja California Sur	Rhizophora mangle	0.734057	0.705086	0.653245	0.666291	0.728634	0.734556	0.625039	0.555322	0.56757	0.653211	0.678424	4.57204
657	313	Baja California Sur	Rhizophora mangle	0.736246	0.710347	0.646149	0.660535	0.736352	0.741892	0.628796	0.546828	0.553819	0.642639	0.673699	0.714037
658	314	Baja California Sur	Rhizophora mangle	0.736932	0.707192	0.660153	0.655857	0.720082	0.728843	0.608597	0.543671	0.533173	0.61837	0.656629	1.62643
659	315	Baja California Sur	Rhizophora mangle	0.718984	0.678953	0.619334	0.64718	0.708454	0.71488	0.659253	0.578876	0.602712	0.681338	0.714788	1.33876
660	324	Baja California Sur	Rhizophora mangle	0.719909	0.684601	0.6321	0.638204	0.716063	0.725994	0.587047	0.51598	0.512273	0.610559	0.646136	1.77517
661	316	Baja California Sur	Other mangrove species	0.672861	0.619231	0.54604	0.585521	0.65506	0.66484	0.544341	0.445649	0.488738	0.590827	0.625575	5.77207
662	317	Baja California Sur	Rhizophora mangle	0.732658	0.706062	0.65663	0.661141	0.720906	0.728135	0.621132	0.554594	0.550742	0.631177	0.667968	1.48755
663	323	Baja California Sur	Rhizophora mangle	0.741719	0.714603	0.666621	0.671212	0.735345	0.741535	0.639534	0.568649	0.559506	0.649605	0.676704	4.59184
664	350	Baja California Sur	Rhizophora mangle	0.722453	0.694274	0.628344	0.638052	0.708244	0.71108	0.673113	0.591548	0.565163	0.650769	0.687328	0.228086
665	318	Baja California Sur	Rhizophora mangle	0.734902	0.708029	0.661214	0.670695	0.726638	0.730708	0.630277	0.57172	0.565714	0.645314	0.666354	5.38522
666	319	Baja California Sur	Rhizophora mangle	0.726433	0.684216	0.628414	0.649257	0.719876	0.718901	0.65645	0.576083	0.582196	0.665501	0.708463	0.376878
667	320	Baja California Sur	Rhizophora mangle	0.730661	0.696001	0.642745	0.658498	0.717231	0.721707	0.658838	0.590888	0.599041	0.681989	0.712667	2.36017
668	321	Baja California Sur	Rhizophora mangle	0.730073	0.706221	0.642154	0.652668	0.722985	0.730647	0.67278	0.601695	0.583398	0.677987	0.704866	0.505782
669	322	Baja California Sur	Other mangrove species	0.644547	0.627187	0.526617	0.600194	0.674196	0.666394	0.678146	0.579572	0.609914	0.705478	0.734582	0.277667
670	351	Baja California Sur	Rhizophora mangle	0.724693	0.699871	0.649136	0.653389	0.721922	0.728851	0.659438	0.572536	0.580126	0.667742	0.710498	0.644657
671	325	Baja California Sur	Rhizophora mangle	0.734516	0.706794	0.657765	0.670776	0.730404	0.730385	0.628725	0.566108	0.55716	0.649535	0.668562	5.24637
672	326	Baja California Sur	Other mangrove species	0.651037	0.600006	0.523454	0.566887	0.646809	0.653727	0.569874	0.441146	0.512865	0.624194	0.664107	37.9921
673	327	Baja California Sur	Rhizophora mangle	0.722398	0.687544	0.63978	0.656156	0.718097	0.717996	0.648485	0.575676	0.595194	0.671968	0.706072	0.436386
674	328	Baja California Sur	Rhizophora mangle	0.727685	0.693698	0.637057	0.649152	0.721032	0.723926	0.596399	0.529336	0.519008	0.626854	0.644709	1.17026
675	329	Baja California Sur	Rhizophora mangle	0.735652	0.707125	0.650457	0.654386	0.717862	0.727525	0.620174	0.551201	0.537567	0.629928	0.659391	2.62811
676	330	Baja California Sur	Rhizophora mangle	0.724016	0.700544	0.65249	0.651125	0.714841	0.714574	0.636951	0.565544	0.530575	0.62448	0.644574	0.337195
677	331	Baja California Sur	Rhizophora mangle	0.736229	0.699962	0.647639	0.660667	0.724982	0.730126	0.638654	0.568225	0.583001	0.664868	0.691955	0.307446
678	368	Baja California Sur	Other mangrove species	0.589346	0.540338	0.462197	0.524631	0.5988	0.608151	0.616412	0.515776	0.552844	0.659874	0.699097	0.327254
679	335	Baja California Sur	Rhizophora mangle	0.735613	0.709174	0.657845	0.671491	0.735242	0.739591	0.639508	0.57677	0.566727	0.652946	0.681918	3.24294
680	336	Baja California Sur	Rhizophora mangle	0.750907	0.708397	0.641395	0.66668	0.732137	0.742224	0.63462	0.56266	0.563533	0.64248	0.683483	0.257848
681	337	Baja California Sur	Other mangrove species	0.57121	0.514805	0.462922	0.474093	0.555997	0.580367	0.491775	0.369714	0.448938	0.608782	0.63638	0.634684
682	338	Baja California Sur	Other mangrove species	0.701216	0.656956	0.591871	0.620014	0.688759	0.700053	0.58493	0.494374	0.511055	0.601938	0.64162	1.8645
683	339	Baja California Sur	Rhizophora mangle	0.726107	0.695996	0.632079	0.640781	0.70531	0.708173	0.63082	0.548312	0.53014	0.626028	0.649111	0.218179
684	340	Baja California Sur	Rhizophora mangle	0.747888	0.716184	0.663935	0.672908	0.744887	0.752275	0.643938	0.568595	0.575513	0.662152	0.69489	2.15212
685	341	Baja California Sur	Other mangrove species	0.647683	0.596443	0.527693	0.559631	0.64139	0.664205	0.573819	0.496028	0.497712	0.604804	0.635262	0.753706
686	342	Baja California Sur	Rhizophora mangle	0.729187	0.708722	0.65246	0.665506	0.717818	0.72198	0.664706	0.598134	0.586029	0.663337	0.695577	3.49087
687	343	Baja California Sur	Other mangrove species	0.602889	0.553966	0.492986	0.496563	0.582521	0.600395	0.515981	0.421295	0.440997	0.57623	0.60813	2.6974
688	344	Baja California Sur	Other mangrove species	0.655381	0.603575	0.529825	0.563238	0.641875	0.652416	0.536556	0.426737	0.469568	0.581384	0.623479	81.4785
689	345	Baja California Sur	Rhizophora mangle	0.733725	0.706137	0.655373	0.665116	0.728296	0.733197	0.620888	0.558552	0.549328	0.632562	0.668052	3.12392
690	346	Baja California Sur	Rhizophora mangle	0.725456	0.694906	0.638875	0.655925	0.72103	0.71805	0.689866	0.629066	0.600014	0.687971	0.70398	0.297527
691	347	Baja California Sur	Rhizophora mangle	0.713318	0.686763	0.630988	0.631899	0.702619	0.703761	0.640625	0.570294	0.533477	0.636512	0.661561	0.813226
692	348	Baja California Sur	Rhizophora mangle	0.719178	0.674708	0.613942	0.647698	0.721774	0.726865	0.694668	0.610639	0.616466	0.705475	0.73825	0.862757
693	349	Baja California Sur	Rhizophora mangle	0.739233	0.714221	0.660266	0.661623	0.735594	0.743404	0.657374	0.590139	0.585163	0.685968	0.711313	0.218186
694	352	Baja California Sur	Other mangrove species	0.670295	0.624365	0.556251	0.590505	0.65724	0.663273	0.573452	0.475439	0.503225	0.609319	0.650716	8.88606
695	353	Baja California Sur	Rhizophora mangle	0.737157	0.69356	0.638287	0.652284	0.710342	0.71355	0.659183	0.588053	0.608975	0.686235	0.719875	0.317333
696	355	Baja California Sur	Other mangrove species	0.659238	0.616933	0.542287	0.574222	0.652546	0.660218	0.584671	0.481312	0.513385	0.616225	0.658155	9.26314
697	356	Baja California Sur	Other mangrove species	0.645814	0.613638	0.548569	0.5691	0.634915	0.641515	0.59358	0.477168	0.524227	0.637457	0.672868	16.781
698	354	Baja California Sur	Other mangrove species	0.660904	0.610366	0.533082	0.564412	0.648903	0.65831	0.573629	0.46104	0.501436	0.614774	0.654563	27.8861
699	357	Baja California Sur	Other mangrove species	0.665348	0.638673	0.573221	0.582839	0.659373	0.6709	0.61639	0.543833	0.533288	0.637141	0.666912	1.67606
700	360	Baja California Sur	Other mangrove species	0.646379	0.588436	0.516501	0.544355	0.625274	0.639575	0.492925	0.396614	0.423799	0.5343	0.572363	24.972
701	374	Baja California Sur	Rhizophora mangle	0.719087	0.685159	0.637063	0.633077	0.705763	0.706646	0.586486	0.516646	0.513798	0.607779	0.636633	0.744009
702	361	Baja California Sur	Other mangrove species	0.676791	0.627646	0.556579	0.5867	0.666263	0.673752	0.555308	0.452824	0.481575	0.595112	0.632994	6.82327
703	362	Baja California Sur	Other mangrove species	0.657711	0.602186	0.539496	0.561404	0.649265	0.657255	0.545916	0.470484	0.472259	0.591965	0.624076	0.704137
704	363	Baja California Sur	Rhizophora mangle	0.733183	0.701841	0.647147	0.669597	0.730647	0.730552	0.641016	0.577142	0.566448	0.660163	0.683604	2.27111
705	364	Baja California Sur	Rhizophora mangle	0.735563	0.697215	0.6435	0.654261	0.729967	0.739905	0.652044	0.58648	0.58151	0.674737	0.709525	0.575217
706	365	Baja California Sur	Rhizophora mangle	0.719394	0.690921	0.632279	0.632372	0.701347	0.709306	0.619128	0.555055	0.512189	0.597517	0.642337	0.218183
707	366	Baja California Sur	Rhizophora mangle	0.731767	0.695819	0.642933	0.653724	0.718547	0.722694	0.650656	0.581255	0.588653	0.671208	0.703377	1.56683
708	367	Baja California Sur	Other mangrove species	0.662996	0.621038	0.554544	0.579645	0.652551	0.657637	0.571701	0.466064	0.498645	0.602576	0.636432	22.6717
709	369	Baja California Sur	Other mangrove species	0.658103	0.618737	0.556039	0.595645	0.660374	0.66304	0.543802	0.44757	0.489435	0.614268	0.654441	2.54881
710	370	Baja California Sur	Rhizophora mangle	0.70158	0.674007	0.608267	0.5575	0.658147	0.665464	0.649079	0.560371	0.531241	0.648075	0.689107	1.37843
711	371	Baja California Sur	Positive process of change	0.615001	0.530983	0.458191	0.513124	0.607701	0.637404	0.549636	0.437353	0.460363	0.602212	0.641308	0.277668
712	372	Baja California Sur	Other mangrove species	0.624443	0.597403	0.533611	0.535151	0.592787	0.606868	0.547224	0.460822	0.474759	0.593153	0.635072	8.30089
713	373	Baja California Sur	Other mangrove species	0.480629	0.451631	0.410424	0.419576	0.441705	0.477104	0.29315	0.220926	0.285421	0.456516	0.464576	0.525616
714	375	Baja California Sur	Other mangrove species	0.696505	0.660041	0.596919	0.609662	0.68438	0.700828	0.597006	0.51733	0.508563	0.612021	0.647465	0.247938
715	376	Baja California Sur	Rhizophora mangle	0.737105	0.698673	0.654405	0.658361	0.714328	0.723098	0.655761	0.593802	0.595421	0.670872	0.7013	0.713995
716	377	Baja California Sur	Rhizophora mangle	0.738203	0.696228	0.649633	0.660924	0.722106	0.728265	0.638569	0.565013	0.587514	0.665585	0.707852	0.237998
717	378	Baja California Sur	Rhizophora mangle	0.695125	0.677048	0.628235	0.617802	0.670401	0.685819	0.667324	0.579927	0.616646	0.692163	0.727065	0.238026
718	379	Baja California Sur	Rhizophora mangle	0.733656	0.707865	0.656385	0.651252	0.728583	0.731563	0.627915	0.562833	0.549856	0.636215	0.669879	0.267766
719	380	Baja California Sur	Rhizophora mangle	0.700627	0.666177	0.617706	0.618813	0.691238	0.699093	0.54702	0.477623	0.476164	0.574595	0.612234	0.505928
720	382	Baja California Sur	Other mangrove species	0.65415	0.617722	0.545059	0.55435	0.627252	0.649866	0.598304	0.514449	0.520724	0.620144	0.66274	3.24294
721	383	Baja California Sur	Rhizophora mangle	0.716741	0.681181	0.630304	0.629362	0.7055	0.70852	0.585246	0.514065	0.50879	0.610693	0.639059	0.426562
722	384	Baja California Sur	Rhizophora mangle	0.738744	0.704722	0.652966	0.666341	0.727079	0.731836	0.64745	0.573916	0.589886	0.671964	0.704309	0.34708
723	385	Baja California Sur	Other mangrove species	0.493721	0.484444	0.416904	0.401588	0.45438	0.455389	0.391359	0.329991	0.33853	0.423204	0.476449	0.94213
724	9628	Nayarit	Other mangrove species	0.754893	0.708399	0.622962	0.625598	0.729852	0.737412	0.501812	0.377536	0.422784	0.547497	0.571706	0.287202
725	381	Baja California Sur	Rhizophora mangle	0.709908	0.687882	0.633156	0.64515	0.70708	0.712621	0.653247	0.581693	0.576154	0.663176	0.696483	13.587
726	386	Baja California Sur	Other mangrove species	0.636787	0.597167	0.53532	0.541029	0.624722	0.632176	0.523342	0.42305	0.443706	0.562136	0.583683	16.4773
727	387	Baja California Sur	Other mangrove species	0.613512	0.560008	0.50298	0.514512	0.606305	0.622556	0.523455	0.443704	0.454819	0.562478	0.599619	2.02314
728	392	Baja California Sur	Other mangrove species	0.62075	0.582582	0.523463	0.53396	0.603843	0.616948	0.442965	0.373984	0.397669	0.511322	0.547642	1.11074
729	393	Baja California Sur	Rhizophora mangle	0.733926	0.697149	0.645309	0.660318	0.724298	0.730935	0.628912	0.56162	0.561769	0.645301	0.682809	1.28916
730	388	Baja California Sur	Other mangrove species	0.621683	0.573541	0.508998	0.526791	0.596192	0.618425	0.508465	0.424923	0.446303	0.537294	0.577985	12.0396
731	389	Baja California Sur	Rhizophora mangle	0.737873	0.710761	0.659522	0.663159	0.714859	0.721635	0.66662	0.606427	0.598509	0.674429	0.706214	0.43633
732	390	Baja California Sur	Rhizophora mangle	0.722273	0.690211	0.637924	0.653674	0.710185	0.716887	0.624088	0.554624	0.562841	0.641133	0.674637	0.932157
733	391	Baja California Sur	Other mangrove species	0.648079	0.617589	0.55011	0.55456	0.617363	0.626798	0.609173	0.495453	0.538307	0.64607	0.687676	6.59527
734	416	Baja California Sur	Other mangrove species	0.532831	0.485679	0.432593	0.451996	0.519036	0.544863	0.437959	0.3105	0.401831	0.545419	0.573098	0.297583
735	394	Baja California Sur	Other mangrove species	0.435773	0.470792	0.444916	0.388772	0.397933	0.42213	0.188339	0.191569	0.161228	0.188985	0.219152	0.535532
736	395	Baja California Sur	Other mangrove species	0.543873	0.526749	0.481331	0.453309	0.495773	0.528973	0.425471	0.348975	0.32703	0.417462	0.452687	0.823141
737	396	Baja California Sur	Other mangrove species	0.616613	0.573354	0.495735	0.515536	0.591868	0.607561	0.485615	0.374098	0.430251	0.545021	0.588994	2.95519
738	397	Baja California Sur	Rhizophora mangle	0.697249	0.678505	0.622563	0.637651	0.690527	0.687159	0.668029	0.597298	0.601737	0.678957	0.710083	0.654497
739	398	Baja California Sur	Other mangrove species	0.696873	0.641997	0.583318	0.619732	0.690444	0.696183	0.634011	0.557592	0.581616	0.664838	0.693512	0.287582
740	399	Baja California Sur	Rhizophora mangle	0.714376	0.681542	0.631265	0.631083	0.69961	0.710613	0.641631	0.575031	0.574593	0.657291	0.699287	1.19035
741	400	Baja California Sur	Rhizophora mangle	0.700304	0.663726	0.617194	0.6325	0.700516	0.703393	0.635912	0.579163	0.580183	0.657003	0.688183	0.367026
742	401	Baja California Sur	Other mangrove species	0.587365	0.521816	0.45712	0.460524	0.601683	0.627483	0.601245	0.48292	0.498719	0.644657	0.694593	0.317238
743	402	Baja California Sur	Rhizophora mangle	0.722212	0.6896	0.641188	0.651809	0.721493	0.72101	0.624362	0.565358	0.559509	0.638186	0.671342	2.10295
744	403	Baja California Sur	Rhizophora mangle	0.707543	0.673783	0.621185	0.620631	0.700293	0.699188	0.562308	0.495021	0.493059	0.594467	0.622099	0.793572
745	404	Baja California Sur	Rhizophora mangle	0.711674	0.686128	0.625549	0.631123	0.704622	0.709068	0.667136	0.585948	0.592311	0.672819	0.708774	1.04155
746	405	Baja California Sur	Rhizophora mangle	0.697611	0.67962	0.615397	0.631142	0.707869	0.699848	0.657659	0.595943	0.597996	0.679651	0.70372	0.267829
747	406	Baja California Sur	Rhizophora mangle	0.7346	0.703745	0.643855	0.647935	0.726657	0.72819	0.677671	0.613704	0.599101	0.671622	0.704605	0.257909
748	408	Baja California Sur	Other mangrove species	0.616784	0.575668	0.520723	0.544695	0.601422	0.615009	0.490046	0.416655	0.444084	0.532977	0.571888	6.71406
749	409	Baja California Sur	Rhizophora mangle	0.716522	0.686003	0.633551	0.629593	0.708978	0.712751	0.58037	0.51278	0.505385	0.596872	0.630587	1.09117
750	410	Baja California Sur	Rhizophora mangle	0.730351	0.703493	0.656158	0.656822	0.731686	0.729745	0.610485	0.551642	0.546586	0.631391	0.667767	0.555498
751	741	Baja California Sur	Rhizophora mangle	0.764151	0.753212	0.720343	0.716414	0.760862	0.772672	0.654385	0.619417	0.616387	0.640238	0.687038	0.396128
752	411	Baja California Sur	Rhizophora mangle	0.720337	0.685194	0.624643	0.624043	0.713433	0.712872	0.582526	0.50422	0.495962	0.604821	0.639364	0.52574
753	412	Baja California Sur	Other mangrove species	0.573632	0.503538	0.415371	0.443379	0.556445	0.578899	0.437761	0.304117	0.361042	0.503787	0.567364	16.2783
754	413	Baja California Sur	Rhizophora mangle	0.714262	0.682104	0.631642	0.6361	0.711467	0.711517	0.592066	0.535388	0.529631	0.612892	0.641603	0.853089
755	414	Baja California Sur	Rhizophora mangle	0.680082	0.67126	0.56279	0.574825	0.671793	0.669171	0.659841	0.53365	0.554206	0.668695	0.696235	1.02178
756	415	Baja California Sur	Other mangrove species	0.669828	0.632446	0.569521	0.579362	0.653992	0.665969	0.650349	0.56072	0.573284	0.652803	0.68503	0.743966
757	417	Baja California Sur	Rhizophora mangle	0.706404	0.671337	0.616868	0.63059	0.703404	0.703745	0.636805	0.557293	0.568886	0.651656	0.673899	1.7756
758	418	Baja California Sur	Rhizophora mangle	0.726068	0.701933	0.646225	0.661893	0.733293	0.731566	0.667624	0.55014	0.605116	0.696678	0.706106	0.208325
759	419	Baja California Sur	Rhizophora mangle	0.743032	0.702188	0.645438	0.648819	0.739293	0.727255	0.627258	0.549903	0.549734	0.663603	0.67178	0.208321
760	420	Baja California Sur	Other mangrove species	0.654805	0.615832	0.540677	0.556099	0.648967	0.645799	0.584599	0.474395	0.496302	0.616913	0.630752	10.3368
761	422	Baja California Sur	Rhizophora mangle	0.712358	0.681798	0.630322	0.627769	0.693421	0.703653	0.560088	0.489227	0.489374	0.574973	0.613679	0.535639
762	423	Baja California Sur	Negative process of change	0.478611	0.505078	0.425052	0.37348	0.394397	0.460556	0.309583	0.235886	0.20666	0.218076	0.266318	0.247843
763	421	Baja California Sur	Other mangrove species	0.640421	0.600307	0.532598	0.543821	0.638082	0.639336	0.578232	0.460155	0.495323	0.629833	0.631754	18.0945
764	424	Baja California Sur	Other mangrove species	0.513695	0.517335	0.476816	0.453982	0.461754	0.483805	0.448572	0.346618	0.428596	0.534847	0.581716	0.743514
765	425	Baja California Sur	Rhizophora mangle	0.717397	0.685638	0.631937	0.642955	0.715571	0.715389	0.606957	0.540945	0.543325	0.626812	0.656937	3.06515
766	426	Baja California Sur	Rhizophora mangle	0.732337	0.70217	0.649018	0.651059	0.717662	0.726582	0.674713	0.618533	0.610236	0.678226	0.713135	0.46622
767	427	Baja California Sur	Other mangrove species	0.56454	0.538785	0.481609	0.479077	0.554223	0.568981	0.489767	0.402879	0.430166	0.557282	0.560764	2.58881
768	428	Baja California Sur	Other mangrove species	0.690498	0.657084	0.598786	0.605049	0.674282	0.686417	0.643149	0.571717	0.56686	0.640313	0.678877	0.515817
769	429	Baja California Sur	Rhizophora mangle	0.718281	0.6798	0.627924	0.645806	0.715083	0.706066	0.617653	0.529226	0.536238	0.625705	0.643284	0.208311
770	441	Baja California Sur	Other mangrove species	0.633235	0.599663	0.52129	0.535563	0.640669	0.625417	0.64854	0.543423	0.577993	0.67325	0.68547	1.01186
771	430	Baja California Sur	Other mangrove species	0.5802	0.55442	0.50109	0.495777	0.564882	0.576501	0.528977	0.417067	0.439909	0.59648	0.602018	1.25977
772	431	Baja California Sur	Other mangrove species	0.468583	0.46303	0.390282	0.387589	0.45506	0.479055	0.392262	0.290061	0.348383	0.46095	0.493536	0.357086
773	432	Baja California Sur	Rhizophora mangle	0.704714	0.66066	0.605181	0.622404	0.692456	0.697122	0.539814	0.469334	0.477338	0.580374	0.614878	0.277743
774	433	Baja California Sur	Other mangrove species	0.613826	0.578321	0.524021	0.526987	0.601969	0.613518	0.501008	0.428849	0.448584	0.57133	0.582217	3.73932
775	434	Baja California Sur	Other mangrove species	0.475854	0.480577	0.430979	0.446377	0.454984	0.465809	0.218963	0.181263	0.254086	0.405957	0.307259	0.208305
776	435	Baja California Sur	Rhizophora mangle	0.715665	0.679665	0.628481	0.630092	0.702698	0.710143	0.591146	0.504909	0.498885	0.597543	0.633858	1.31927
777	436	Baja California Sur	Rhizophora mangle	0.728462	0.696468	0.647552	0.638946	0.708957	0.729629	0.60834	0.538028	0.52509	0.624009	0.676876	1.48785
778	447	Baja California Sur	Rhizophora mangle	0.725531	0.691466	0.642709	0.64461	0.714799	0.727384	0.636009	0.574435	0.566358	0.646027	0.688414	0.287651
779	448	Baja California Sur	Other mangrove species	0.58432	0.550051	0.48672	0.499495	0.597828	0.597981	0.543876	0.433047	0.47765	0.607088	0.612056	0.446328
780	437	Baja California Sur	Other mangrove species	0.650076	0.613304	0.537609	0.550584	0.646464	0.64451	0.573991	0.445001	0.486159	0.631133	0.640201	10.2177
781	438	Baja California Sur	Rhizophora mangle	0.720282	0.677321	0.62263	0.631137	0.707152	0.72475	0.558809	0.488042	0.484159	0.602483	0.646324	0.287652
782	439	Baja California Sur	Other mangrove species	0.609459	0.561016	0.497751	0.523529	0.593691	0.608774	0.457366	0.356717	0.401332	0.510306	0.53665	4.8505
783	440	Baja California Sur	Other mangrove species	0.655069	0.611852	0.54871	0.555846	0.644932	0.645499	0.531126	0.442067	0.452563	0.569584	0.590312	49.8263
784	484	Baja California Sur	Rhizophora mangle	0.724968	0.693595	0.642843	0.662428	0.72946	0.736322	0.581762	0.492504	0.513872	0.649805	0.650043	0.297564
785	442	Baja California Sur	Other mangrove species	0.613656	0.57717	0.511909	0.511439	0.601554	0.60289	0.530219	0.424472	0.434467	0.608423	0.596128	1.44832
786	443	Baja California Sur	Other mangrove species	0.587395	0.512907	0.439484	0.450058	0.548656	0.574662	0.427209	0.32594	0.335974	0.464771	0.527456	35.8677
787	444	Baja California Sur	Other mangrove species	0.628682	0.56331	0.492487	0.507651	0.604938	0.618609	0.513278	0.424355	0.43624	0.551596	0.596897	3.20213
788	445	Baja California Sur	Rhizophora mangle	0.714411	0.676678	0.628469	0.628804	0.699214	0.712471	0.578831	0.511205	0.506244	0.604967	0.648235	0.446373
789	446	Baja California Sur	Other mangrove species	0.609562	0.568247	0.511096	0.521692	0.606206	0.613042	0.503797	0.431812	0.453527	0.560617	0.584211	16.5443
790	747	Baja California Sur	Rhizophora mangle	0.73478	0.691226	0.633135	0.703078	0.738857	0.747931	0.573671	0.498509	0.546356	0.617185	0.651725	0.287191
791	449	Baja California Sur	Other mangrove species	0.593089	0.561797	0.489878	0.494211	0.583837	0.570988	0.58783	0.451914	0.521334	0.659029	0.639924	0.882847
792	450	Baja California Sur	Rhizophora mangle	0.716452	0.680982	0.625115	0.622092	0.702417	0.714977	0.565447	0.495945	0.481044	0.584721	0.632428	0.476111
793	451	Baja California Sur	Rhizophora mangle	0.716186	0.673691	0.625527	0.627847	0.71151	0.719185	0.57164	0.513546	0.502744	0.60045	0.648289	0.436435
794	452	Baja California Sur	Other mangrove species	0.609938	0.57331	0.51183	0.521852	0.615524	0.617345	0.555601	0.462513	0.491875	0.618236	0.632906	3.98721
795	453	Baja California Sur	Rhizophora mangle	0.723994	0.693183	0.647265	0.648569	0.723631	0.731346	0.615936	0.559338	0.55183	0.634858	0.675782	0.426517
796	454	Baja California Sur	Rhizophora mangle	0.684597	0.662374	0.599722	0.613007	0.688815	0.692689	0.654964	0.577286	0.599683	0.688454	0.699317	0.337231
797	455	Baja California Sur	Other mangrove species	0.556167	0.53713	0.483231	0.46935	0.514563	0.54324	0.447196	0.384911	0.367693	0.494703	0.493139	0.525685
798	456	Baja California Sur	Other mangrove species	0.624429	0.578643	0.517009	0.536371	0.627083	0.634756	0.551103	0.470358	0.505705	0.609088	0.628046	2.59864
799	457	Baja California Sur	Rhizophora mangle	0.716224	0.688459	0.633776	0.638081	0.70546	0.703704	0.586509	0.519972	0.5208	0.605507	0.632812	0.912578
800	458	Baja California Sur	Other mangrove species	0.604947	0.567751	0.508065	0.51489	0.597744	0.603685	0.517882	0.437729	0.437476	0.596837	0.590042	3.78887
801	459	Baja California Sur	Other mangrove species	0.616318	0.569734	0.508621	0.519132	0.619119	0.62748	0.583989	0.482051	0.513747	0.640324	0.645551	1.5076
802	460	Baja California Sur	Rhizophora mangle	0.729626	0.694154	0.632082	0.626697	0.713495	0.711658	0.578321	0.500098	0.478414	0.588862	0.629344	0.376922
803	461	Baja California Sur	Rhizophora mangle	0.736215	0.699053	0.652712	0.654896	0.725569	0.736701	0.624383	0.568606	0.561625	0.642146	0.684864	1.02166
804	462	Baja California Sur	Other mangrove species	0.618756	0.593184	0.524042	0.536697	0.630727	0.622855	0.569163	0.464661	0.476302	0.598287	0.617663	2.21214
805	463	Baja California Sur	Rhizophora mangle	0.725093	0.691953	0.631551	0.648758	0.727972	0.731709	0.578857	0.501873	0.501778	0.616154	0.644789	0.436432
806	507	Baja California Sur	Rhizophora mangle	0.725061	0.686216	0.633243	0.637621	0.712835	0.706877	0.589895	0.515495	0.510798	0.618819	0.645059	0.505885
807	464	Baja California Sur	Other mangrove species	0.576679	0.562905	0.505267	0.49071	0.561411	0.582258	0.442106	0.364233	0.338339	0.518116	0.530929	1.48778
808	465	Baja California Sur	Rhizophora mangle	0.726519	0.69981	0.64661	0.646256	0.72858	0.733589	0.63418	0.565561	0.556113	0.659547	0.691597	0.525681
809	466	Baja California Sur	Other mangrove species	0.625889	0.614983	0.554054	0.544771	0.62728	0.624366	0.553635	0.442564	0.444077	0.661119	0.639176	1.46815
810	467	Baja California Sur	Other mangrove species	0.541714	0.522262	0.460039	0.455826	0.558174	0.561916	0.525862	0.412117	0.405296	0.612549	0.613365	0.257879
811	468	Baja California Sur	Rhizophora mangle	0.727355	0.697455	0.642891	0.65557	0.73116	0.729716	0.622345	0.555113	0.552945	0.64748	0.677721	1.06133
812	469	Baja California Sur	Rhizophora mangle	0.736318	0.710709	0.662303	0.667964	0.740433	0.741654	0.639557	0.571149	0.56207	0.667661	0.693246	0.535673
813	485	Baja California Sur	Other mangrove species	0.575265	0.542701	0.488376	0.494451	0.577532	0.590459	0.522928	0.417418	0.461996	0.588276	0.610468	1.27952
814	527	Baja California Sur	Rhizophora mangle	0.704296	0.657821	0.60922	0.629336	0.698455	0.689657	0.535157	0.472727	0.469737	0.560394	0.583993	0.406669
815	470	Baja California Sur	Other mangrove species	0.638335	0.597302	0.532712	0.548768	0.638052	0.642926	0.531581	0.44258	0.455121	0.577539	0.601054	11.7237
816	471	Baja California Sur	Other mangrove species	0.599939	0.570067	0.512163	0.50918	0.591886	0.603691	0.558927	0.473849	0.481511	0.595743	0.613528	2.89623
817	472	Baja California Sur	Other mangrove species	0.536431	0.46661	0.380279	0.393979	0.494216	0.526426	0.409099	0.294212	0.302739	0.430582	0.494278	0.951716
818	473	Baja California Sur	Other mangrove species	0.648223	0.613019	0.552449	0.560846	0.634898	0.648088	0.561648	0.487239	0.50675	0.601188	0.632888	2.48955
819	474	Baja California Sur	Other mangrove species	0.540335	0.457764	0.381581	0.356808	0.449691	0.473943	0.318622	0.242199	0.255586	0.384651	0.454083	1.0211
820	475	Baja California Sur	Rhizophora mangle	0.727605	0.691413	0.640808	0.649959	0.728573	0.732202	0.644259	0.580761	0.579037	0.670611	0.700896	0.317406
821	748	Baja California Sur	Rhizophora mangle	0.735144	0.690256	0.660195	0.686095	0.725564	0.741583	0.548659	0.512941	0.530597	0.570061	0.623679	0.207965
822	476	Baja California Sur	Other mangrove species	0.602773	0.572375	0.508594	0.51291	0.592871	0.601061	0.528	0.43957	0.454459	0.594996	0.60611	7.26034
823	477	Baja California Sur	Rhizophora mangle	0.712098	0.669975	0.615136	0.625431	0.713349	0.717157	0.567555	0.498734	0.488987	0.60111	0.643129	0.426516
824	478	Baja California Sur	Other mangrove species	0.640935	0.59294	0.529776	0.545424	0.627368	0.634816	0.515191	0.41566	0.443731	0.560341	0.584973	35.9378
825	479	Baja California Sur	Rhizophora mangle	0.720273	0.689353	0.63368	0.65209	0.725314	0.721041	0.611387	0.540817	0.545492	0.63656	0.662536	1.23986
826	480	Baja California Sur	Other mangrove species	0.479581	0.472404	0.421729	0.390036	0.457358	0.482223	0.528084	0.399581	0.416624	0.587638	0.585413	0.515756
827	481	Baja California Sur	Rhizophora mangle	0.684977	0.668379	0.630001	0.620734	0.6898	0.686868	0.632436	0.541699	0.549616	0.673453	0.688546	0.376955
828	482	Baja California Sur	Rhizophora mangle	0.718753	0.684965	0.629314	0.642189	0.715099	0.718745	0.614974	0.544108	0.545982	0.639091	0.673238	1.40848
829	483	Baja California Sur	Rhizophora mangle	0.706388	0.673386	0.61134	0.630497	0.716989	0.709618	0.554423	0.475786	0.485654	0.597528	0.625688	0.386835
830	486	Baja California Sur	Rhizophora mangle	0.729352	0.696549	0.640969	0.64648	0.725534	0.719291	0.609115	0.532215	0.523101	0.637994	0.65964	0.932425
831	487	Baja California Sur	Other mangrove species	0.571133	0.525294	0.468365	0.486177	0.576029	0.575168	0.51321	0.380091	0.442447	0.587639	0.605637	0.347145
832	488	Baja California Sur	Other mangrove species	0.59504	0.543039	0.475056	0.487341	0.592327	0.594931	0.549626	0.435327	0.45145	0.628209	0.632227	0.257879
833	489	Baja California Sur	Other mangrove species	0.581779	0.550661	0.487565	0.496392	0.59663	0.600843	0.572876	0.46946	0.508298	0.626717	0.646943	0.456247
834	490	Baja California Sur	Rhizophora mangle	0.731891	0.700626	0.64394	0.662633	0.73538	0.728128	0.627408	0.556676	0.563114	0.650618	0.678919	0.337243
835	491	Baja California Sur	Rhizophora mangle	0.736291	0.705987	0.649055	0.658115	0.733903	0.733753	0.619885	0.549872	0.550321	0.643598	0.672784	0.773676
836	492	Baja California Sur	Other mangrove species	0.579079	0.536541	0.466215	0.467443	0.573245	0.596082	0.57545	0.434272	0.452969	0.633854	0.643205	0.30747
837	493	Baja California Sur	Other mangrove species	0.645006	0.621772	0.562447	0.558752	0.646098	0.644832	0.571586	0.463073	0.479746	0.641597	0.641618	2.52957
838	494	Baja California Sur	Other mangrove species	0.583808	0.540366	0.476818	0.486471	0.579187	0.587375	0.445013	0.354649	0.372919	0.54365	0.547232	4.30462
839	495	Baja California Sur	Other mangrove species	0.585872	0.532061	0.463884	0.497007	0.583807	0.587297	0.514944	0.429642	0.453277	0.555305	0.586656	1.43822
840	496	Baja California Sur	Other mangrove species	0.615818	0.525121	0.449305	0.444219	0.565434	0.590111	0.489827	0.386525	0.355955	0.518779	0.568442	11.3113
841	497	Baja California Sur	Rhizophora mangle	0.712857	0.68957	0.626294	0.625459	0.698431	0.703434	0.605204	0.501386	0.485131	0.652352	0.656121	0.277748
842	498	Baja California Sur	Other mangrove species	0.522688	0.503545	0.446838	0.4139	0.491811	0.513105	0.376075	0.30585	0.315213	0.450851	0.47812	0.783574
843	499	Baja California Sur	Other mangrove species	0.615618	0.551049	0.484836	0.517255	0.59831	0.609969	0.505963	0.417768	0.430877	0.540927	0.574605	3.42195
844	506	Baja California Sur	Other mangrove species	0.560033	0.538837	0.479507	0.467776	0.564049	0.557058	0.515728	0.411971	0.401928	0.586285	0.575611	1.90457
845	543	Baja California Sur	Other mangrove species	0.598427	0.57345	0.51691	0.500301	0.587478	0.600293	0.567922	0.438008	0.434346	0.65039	0.626552	0.337259
846	500	Baja California Sur	Other mangrove species	0.61315	0.571181	0.502942	0.515775	0.609919	0.604152	0.5247	0.416498	0.436605	0.583422	0.595481	8.04455
847	501	Baja California Sur	Rhizophora mangle	0.753568	0.724358	0.663995	0.677632	0.749443	0.74277	0.632115	0.554247	0.549877	0.64314	0.674301	0.882774
848	502	Baja California Sur	Rhizophora mangle	0.744563	0.709268	0.656021	0.669885	0.74349	0.734229	0.632923	0.55636	0.549771	0.662126	0.682623	0.426541
849	503	Baja California Sur	Rhizophora mangle	0.712223	0.671571	0.616402	0.643971	0.716287	0.718238	0.569414	0.494899	0.512499	0.611922	0.643602	0.714152
850	504	Baja California Sur	Other mangrove species	0.595881	0.5622	0.519445	0.523844	0.57107	0.599014	0.497345	0.417909	0.451883	0.560682	0.571783	0.55545
851	505	Baja California Sur	Rhizophora mangle	0.704145	0.661487	0.603185	0.604744	0.689957	0.677631	0.546461	0.463998	0.454961	0.576436	0.589508	0.3075
852	544	Baja California Sur	Other mangrove species	0.600622	0.572406	0.513258	0.529777	0.638657	0.645245	0.607776	0.495457	0.520355	0.665466	0.671958	0.238065
853	508	Baja California Sur	Other mangrove species	0.637638	0.606382	0.538494	0.53804	0.627591	0.624808	0.559172	0.437389	0.466127	0.621582	0.616356	6.48752
854	510	Baja California Sur	Other mangrove species	0.651209	0.560193	0.484726	0.466849	0.595925	0.618386	0.530857	0.427275	0.382213	0.551035	0.589711	3.14259
855	511	Baja California Sur	Rhizophora mangle	0.728551	0.696533	0.647899	0.65091	0.715854	0.720484	0.598829	0.530522	0.519991	0.609156	0.640564	0.545526
856	512	Baja California Sur	Rhizophora mangle	0.721027	0.680612	0.627033	0.645134	0.718342	0.708637	0.564694	0.49315	0.499645	0.603627	0.623788	0.585227
857	513	Baja California Sur	Rhizophora mangle	0.715576	0.677475	0.629578	0.642665	0.711925	0.705547	0.552113	0.4892	0.489107	0.590382	0.60793	0.565376
858	514	Baja California Sur	Rhizophora mangle	0.705262	0.670096	0.621622	0.637779	0.703802	0.696529	0.563262	0.497249	0.503728	0.605733	0.623733	0.853036
859	786	Baja California Sur	Rhizophora mangle	0.755957	0.730782	0.680412	0.684778	0.732488	0.760983	0.668208	0.577727	0.598126	0.660022	0.715848	0.406024
860	509	Baja California Sur	Other mangrove species	0.62136	0.580689	0.514645	0.523078	0.61738	0.612421	0.523867	0.419547	0.435171	0.578362	0.583763	19.2536
861	526	Baja California Sur	Other mangrove species	0.522238	0.489988	0.453468	0.434959	0.515766	0.512818	0.442366	0.344875	0.363401	0.540079	0.53602	0.38685
862	515	Baja California Sur	Other mangrove species	0.567359	0.539864	0.47309	0.456527	0.565102	0.586456	0.488568	0.391375	0.413804	0.563239	0.569972	1.26952
863	516	Baja California Sur	Other mangrove species	0.574949	0.533535	0.474102	0.48284	0.56721	0.571069	0.449946	0.357616	0.380115	0.512014	0.520752	5.13786
864	517	Baja California Sur	Rhizophora mangle	0.706343	0.670103	0.618422	0.631723	0.699916	0.687817	0.554883	0.485216	0.48651	0.588112	0.6011	1.57711
865	518	Baja California Sur	Rhizophora mangle	0.727304	0.686739	0.636397	0.656446	0.725309	0.717574	0.585784	0.518231	0.524866	0.619151	0.6425	2.09292
866	519	Baja California Sur	Rhizophora mangle	0.730513	0.701017	0.638237	0.648665	0.718966	0.723422	0.584554	0.509114	0.503124	0.600126	0.633165	0.396746
867	520	Baja California Sur	Rhizophora mangle	0.718413	0.696772	0.645959	0.649432	0.72196	0.722165	0.619999	0.546871	0.530593	0.650482	0.6639	0.297587
868	521	Baja California Sur	Other mangrove species	0.614543	0.569527	0.504826	0.5236	0.609632	0.615715	0.462034	0.376227	0.398046	0.515956	0.539953	91.3235
869	522	Baja California Sur	Other mangrove species	0.625514	0.591481	0.5277	0.534518	0.631168	0.631515	0.565216	0.450026	0.45769	0.633625	0.627204	10.852
870	523	Baja California Sur	Other mangrove species	0.574384	0.525554	0.461502	0.476146	0.570017	0.572824	0.384455	0.305201	0.325553	0.46445	0.471526	4.15592
871	524	Baja California Sur	Other mangrove species	0.514921	0.48063	0.427237	0.40129	0.489666	0.512808	0.327003	0.26129	0.266191	0.423505	0.430875	1.24975
872	525	Baja California Sur	Other mangrove species	0.603473	0.509348	0.436331	0.436234	0.543048	0.569758	0.429791	0.33131	0.314689	0.466085	0.521298	65.5884
873	528	Baja California Sur	Rhizophora mangle	0.702763	0.666272	0.611864	0.629882	0.705516	0.68956	0.584702	0.513692	0.508694	0.61435	0.626205	0.357083
874	529	Baja California Sur	Other mangrove species	0.586584	0.487008	0.407804	0.395795	0.502397	0.532547	0.383237	0.283873	0.263867	0.423254	0.483999	12.1539
875	530	Baja California Sur	Rhizophora mangle	0.714002	0.676585	0.62775	0.644266	0.713676	0.703417	0.585842	0.517966	0.517476	0.606783	0.630124	1.64652
876	531	Baja California Sur	Rhizophora mangle	0.703295	0.668554	0.607998	0.629759	0.711867	0.690553	0.609436	0.535354	0.531005	0.622278	0.645016	0.991892
877	532	Baja California Sur	Other mangrove species	0.558251	0.467778	0.390753	0.388345	0.48365	0.541131	0.41484	0.301292	0.320172	0.472971	0.557137	1.48702
878	533	Baja California Sur	Rhizophora mangle	0.706643	0.682069	0.619404	0.622479	0.700618	0.688195	0.59544	0.508932	0.506149	0.622319	0.63648	0.238055
879	534	Baja California Sur	Rhizophora mangle	0.70984	0.665937	0.600739	0.634347	0.720506	0.712548	0.609779	0.531521	0.538434	0.658018	0.681931	0.277732
880	545	Baja California Sur	Other mangrove species	0.627501	0.567258	0.485431	0.492676	0.582543	0.603548	0.589056	0.477141	0.464428	0.588436	0.636625	2.72619
881	535	Baja California Sur	Other mangrove species	0.606871	0.562499	0.49737	0.508338	0.596607	0.595336	0.480538	0.384406	0.398504	0.538941	0.54021	5.20757
882	536	Baja California Sur	Rhizophora mangle	0.704186	0.67118	0.619962	0.642767	0.703967	0.695721	0.563204	0.495501	0.499996	0.590107	0.607175	0.228136
883	537	Baja California Sur	Other mangrove species	0.535182	0.50157	0.450562	0.427948	0.524074	0.504262	0.402333	0.358804	0.326866	0.448866	0.38582	1.08107
884	538	Baja California Sur	Rhizophora mangle	0.717058	0.681491	0.629874	0.642832	0.711494	0.702908	0.558155	0.490231	0.490954	0.597424	0.606109	0.733997
885	539	Baja California Sur	Rhizophora mangle	0.715532	0.670223	0.601429	0.632568	0.713817	0.699351	0.625335	0.546817	0.544722	0.635564	0.657904	1.25972
886	540	Baja California Sur	Rhizophora mangle	0.709057	0.669666	0.617828	0.638649	0.705103	0.692471	0.555681	0.489489	0.493743	0.592795	0.599941	0.95222
887	541	Baja California Sur	Rhizophora mangle	0.725181	0.68907	0.633047	0.643316	0.726489	0.721262	0.598535	0.517684	0.521213	0.642151	0.659565	0.277745
888	542	Baja California Sur	Rhizophora mangle	0.717423	0.680496	0.631319	0.643057	0.709704	0.700421	0.567288	0.499574	0.493029	0.592248	0.609218	1.70605
889	546	Baja California Sur	Rhizophora mangle	0.700564	0.65705	0.604705	0.629847	0.69507	0.693529	0.54005	0.461475	0.475361	0.579813	0.599568	1.09105
890	547	Baja California Sur	Other mangrove species	0.612736	0.559992	0.495559	0.515595	0.606371	0.599589	0.4573	0.365599	0.389342	0.515006	0.526498	173.899
891	548	Baja California Sur	Other mangrove species	0.648102	0.622192	0.556113	0.553716	0.64394	0.630832	0.601789	0.469823	0.51952	0.638607	0.651653	1.10105
892	549	Baja California Sur	Other mangrove species	0.531217	0.471168	0.406969	0.40705	0.494942	0.517747	0.432517	0.320681	0.34849	0.476924	0.557941	1.12022
893	552	Baja California Sur	Rhizophora mangle	0.72796	0.695369	0.639881	0.65446	0.734366	0.727938	0.614935	0.532326	0.541598	0.65784	0.671482	0.605086
894	553	Baja California Sur	Rhizophora mangle	0.70067	0.661685	0.602203	0.629015	0.70954	0.698944	0.573164	0.486167	0.501468	0.618002	0.636664	0.38684
895	554	Baja California Sur	Other mangrove species	0.655209	0.62751	0.563621	0.572634	0.661715	0.652498	0.56453	0.45243	0.479804	0.617265	0.62097	4.29512
896	550	Baja California Sur	Other mangrove species	0.610964	0.562431	0.4996	0.517042	0.597861	0.604038	0.448771	0.35754	0.385318	0.500123	0.523535	21.3152
897	551	Baja California Sur	Other mangrove species	0.552603	0.519641	0.465213	0.457812	0.535113	0.545835	0.3874	0.312106	0.329679	0.456669	0.47444	1.55723
898	555	Baja California Sur	Rhizophora mangle	0.700316	0.67516	0.628318	0.634817	0.718885	0.708913	0.553681	0.470575	0.487133	0.589449	0.616261	0.545543
899	556	Baja California Sur	Rhizophora mangle	0.701473	0.660717	0.609139	0.625901	0.697578	0.695006	0.536513	0.464935	0.471364	0.573099	0.600957	0.644716
900	557	Baja California Sur	Rhizophora mangle	0.711276	0.674603	0.623731	0.649678	0.717497	0.70583	0.566804	0.49778	0.509458	0.605041	0.62131	0.406676
901	558	Baja California Sur	Other mangrove species	0.547989	0.469699	0.397401	0.402192	0.50395	0.531785	0.480687	0.354404	0.360199	0.50364	0.566043	1.38788
902	559	Baja California Sur	Other mangrove species	0.624857	0.539879	0.45829	0.450539	0.589341	0.617018	0.636549	0.510574	0.503477	0.661897	0.704761	0.33705
903	560	Baja California Sur	Other mangrove species	0.588414	0.533024	0.47166	0.444992	0.525844	0.554412	0.524014	0.395435	0.397298	0.56921	0.628712	0.763333
904	561	Baja California Sur	Other mangrove species	0.579354	0.518273	0.446428	0.438267	0.531307	0.564411	0.502212	0.385456	0.37052	0.521491	0.591519	2.80546
905	562	Baja California Sur	Other mangrove species	0.641483	0.571695	0.484424	0.468529	0.579078	0.603792	0.603338	0.48813	0.472422	0.616857	0.665038	1.48698
906	585	Baja California Sur	Rhizophora mangle	0.708926	0.665355	0.612896	0.637717	0.718995	0.7157	0.596164	0.531146	0.533782	0.618767	0.650112	1.0811
907	563	Baja California Sur	Other mangrove species	0.613402	0.518731	0.442176	0.446606	0.555873	0.59342	0.489219	0.365935	0.385397	0.528229	0.596712	2.31973
908	564	Baja California Sur	Other mangrove species	0.609628	0.531603	0.454275	0.462853	0.557784	0.598687	0.52463	0.375327	0.397393	0.558636	0.620759	0.32714
909	565	Baja California Sur	Other mangrove species	0.604362	0.532348	0.455644	0.460271	0.54502	0.585577	0.543815	0.376196	0.424651	0.55016	0.621946	0.515492
910	566	Baja California Sur	Rhizophora mangle	0.714964	0.678469	0.615735	0.632783	0.719077	0.713991	0.557937	0.471517	0.473269	0.601706	0.631381	0.545519
911	567	Baja California Sur	Other mangrove species	0.450512	0.406503	0.345827	0.343614	0.433745	0.450049	0.363529	0.274233	0.278541	0.449513	0.507745	0.654283
912	568	Baja California Sur	Other mangrove species	0.521956	0.449676	0.377325	0.370156	0.469137	0.485601	0.415547	0.291806	0.293594	0.478227	0.543073	0.604715
913	569	Baja California Sur	Other mangrove species	0.468484	0.403819	0.370699	0.37365	0.45056	0.479883	0.23953	0.166135	0.194216	0.340184	0.398893	0.95219
914	570	Baja California Sur	Other mangrove species	0.581683	0.559704	0.485386	0.513271	0.589037	0.573817	0.512488	0.409078	0.43307	0.558304	0.567094	2.87656
915	586	Baja California Sur	Rhizophora mangle	0.731028	0.684535	0.618899	0.626525	0.718509	0.705396	0.623763	0.534869	0.515866	0.6314	0.648454	0.416577
916	571	Baja California Sur	Other mangrove species	0.62502	0.538178	0.455119	0.432496	0.558369	0.57158	0.513277	0.402474	0.355397	0.524522	0.563818	11.4102
917	572	Baja California Sur	Other mangrove species	0.605301	0.525611	0.441444	0.413385	0.542407	0.557644	0.550273	0.427288	0.395385	0.554975	0.596588	2.09171
918	573	Baja California Sur	Other mangrove species	0.576775	0.493493	0.405108	0.387378	0.517902	0.531788	0.566748	0.433406	0.422717	0.571721	0.620104	0.693931
919	574	Baja California Sur	Other mangrove species	0.595931	0.503508	0.429594	0.444171	0.553914	0.590743	0.507167	0.349793	0.384921	0.563733	0.640951	0.287488
920	575	Baja California Sur	Other mangrove species	0.654353	0.62091	0.564696	0.587804	0.678792	0.68865	0.619725	0.553763	0.548966	0.651549	0.675631	0.267795
921	576	Baja California Sur	Other mangrove species	0.599997	0.519724	0.433503	0.393923	0.5035	0.517067	0.504199	0.371242	0.366917	0.523826	0.576188	2.74598
922	577	Baja California Sur	Rhizophora mangle	0.726893	0.688338	0.627416	0.620515	0.706121	0.691996	0.575691	0.490169	0.468965	0.590068	0.596103	0.208289
923	578	Baja California Sur	Other mangrove species	0.509383	0.46028	0.403576	0.366131	0.420429	0.437227	0.40189	0.293037	0.332642	0.435115	0.514141	0.446096
924	596	Baja California Sur	Rhizophora mangle	0.701693	0.656065	0.593147	0.608904	0.690913	0.689504	0.534089	0.460759	0.464766	0.561682	0.596488	0.218203
925	579	Baja California Sur	Other mangrove species	0.595031	0.511776	0.436843	0.428518	0.548883	0.580905	0.473011	0.35133	0.349636	0.510099	0.575431	11.4797
926	580	Baja California Sur	Rhizophora mangle	0.706835	0.661143	0.603769	0.627703	0.716221	0.72162	0.615111	0.552144	0.544645	0.639099	0.674825	0.366977
927	581	Baja California Sur	Rhizophora mangle	0.693082	0.652333	0.60291	0.635324	0.715146	0.707941	0.537515	0.470428	0.495006	0.594105	0.619159	0.247957
928	582	Baja California Sur	Rhizophora mangle	0.718675	0.678748	0.621552	0.644463	0.719351	0.71785	0.567232	0.49805	0.502882	0.603523	0.63423	1.57704
929	583	Baja California Sur	Rhizophora mangle	0.707124	0.665783	0.607866	0.631387	0.714755	0.710174	0.544901	0.471363	0.48037	0.595098	0.61784	0.307474
930	584	Baja California Sur	Other mangrove species	0.583858	0.526467	0.454211	0.446443	0.547444	0.56246	0.566404	0.450386	0.447314	0.584708	0.636323	1.62579
931	640	Baja California Sur	Other mangrove species	0.578676	0.543836	0.482511	0.474412	0.57385	0.582121	0.585419	0.458758	0.517897	0.629281	0.638905	0.257866
932	587	Baja California Sur	Rhizophora mangle	0.714443	0.67186	0.615283	0.638114	0.714237	0.710147	0.537926	0.465265	0.4747	0.577259	0.605842	0.922425
933	588	Baja California Sur	Rhizophora mangle	0.71937	0.675008	0.621173	0.639549	0.724298	0.717734	0.548421	0.481151	0.486158	0.601114	0.621035	0.624855
934	589	Baja California Sur	Rhizophora mangle	0.705489	0.655066	0.600606	0.62618	0.706624	0.705549	0.589203	0.520173	0.522642	0.608007	0.647922	0.684365
935	590	Baja California Sur	Rhizophora mangle	0.726307	0.679997	0.627813	0.657038	0.735814	0.731373	0.591772	0.521364	0.532478	0.632252	0.664283	3.03504
936	591	Baja California Sur	Rhizophora mangle	0.713146	0.672381	0.613829	0.628345	0.702585	0.704653	0.566739	0.498403	0.493558	0.58624	0.618311	0.247958
937	592	Baja California Sur	Other mangrove species	0.615773	0.570941	0.502882	0.533446	0.625879	0.632751	0.54258	0.445808	0.473969	0.589206	0.611755	0.991825
938	593	Baja California Sur	Rhizophora mangle	0.710314	0.673239	0.617481	0.640148	0.720785	0.720691	0.574034	0.495694	0.506122	0.616164	0.639949	0.46616
939	594	Baja California Sur	Other mangrove species	0.607874	0.56148	0.494657	0.512887	0.605459	0.602581	0.456818	0.368054	0.38062	0.509089	0.524587	127.084
940	595	Baja California Sur	Other mangrove species	0.619661	0.56464	0.481901	0.436142	0.547195	0.561836	0.601887	0.47377	0.460235	0.597404	0.655055	2.18092
941	597	Baja California Sur	Other mangrove species	0.627076	0.577933	0.509731	0.524222	0.618144	0.620656	0.509648	0.421681	0.430275	0.542481	0.567532	12.6558
942	598	Baja California Sur	Other mangrove species	0.628757	0.527084	0.438374	0.443929	0.591681	0.612069	0.553588	0.425146	0.410528	0.579105	0.627387	0.773233
943	599	Baja California Sur	Other mangrove species	0.551426	0.47207	0.402263	0.403671	0.50027	0.517518	0.351853	0.254837	0.286064	0.450194	0.51474	0.545229
944	600	Baja California Sur	Rhizophora mangle	0.69583	0.652531	0.602207	0.621774	0.696409	0.691212	0.53772	0.469066	0.465181	0.573686	0.593454	0.327307
945	601	Baja California Sur	Rhizophora mangle	0.71489	0.67411	0.621342	0.642762	0.717323	0.714859	0.569356	0.505348	0.511897	0.601676	0.63382	0.337225
946	602	Baja California Sur	Rhizophora mangle	0.727069	0.684891	0.631439	0.656395	0.733611	0.734164	0.590471	0.519874	0.524136	0.621615	0.648675	0.694288
947	603	Baja California Sur	Rhizophora mangle	0.723588	0.683429	0.619324	0.646671	0.730931	0.722964	0.546846	0.474391	0.488537	0.592013	0.61793	0.386813
948	866	Baja California Sur	Rhizophora mangle	0.765623	0.742042	0.697528	0.700436	0.75152	0.76228	0.613458	0.566947	0.576099	0.612558	0.658445	0.356498
949	604	Baja California Sur	Other mangrove species	0.598721	0.508695	0.433534	0.4239	0.546032	0.574755	0.476214	0.365682	0.356194	0.505003	0.572002	12.0547
950	605	Baja California Sur	Other mangrove species	0.62303	0.537012	0.455083	0.463319	0.572076	0.605516	0.491787	0.358785	0.386072	0.51674	0.591052	2.43871
951	606	Baja California Sur	Other mangrove species	0.630045	0.547242	0.466382	0.460085	0.565815	0.60152	0.495679	0.361564	0.369709	0.516163	0.585739	1.58614
952	607	Baja California Sur	Rhizophora mangle	0.720159	0.673847	0.607511	0.627597	0.71048	0.712058	0.555674	0.46253	0.47358	0.59315	0.629265	0.892632
953	608	Baja California Sur	Rhizophora mangle	0.728477	0.685807	0.615875	0.628412	0.714004	0.72059	0.57082	0.478512	0.474687	0.59538	0.636892	1.04141
954	609	Baja California Sur	Other mangrove species	0.573397	0.525715	0.460019	0.461538	0.569883	0.574905	0.505816	0.405929	0.428956	0.555019	0.568773	1.40835
955	610	Baja California Sur	Rhizophora mangle	0.726866	0.687271	0.616311	0.612333	0.703998	0.702437	0.56614	0.474173	0.458043	0.574403	0.614329	0.4364
956	611	Baja California Sur	Other mangrove species	0.476913	0.461162	0.399996	0.434525	0.452608	0.46045	0.302558	0.251659	0.319408	0.419385	0.418619	0.594802
957	612	Baja California Sur	Other mangrove species	0.542521	0.542018	0.471165	0.459986	0.53476	0.551383	0.487165	0.383641	0.403381	0.489491	0.560669	0.257868
958	613	Baja California Sur	Rhizophora mangle	0.741126	0.702686	0.637174	0.649832	0.730225	0.726485	0.602802	0.513249	0.515131	0.617165	0.650517	0.327299
959	614	Baja California Sur	Rhizophora mangle	0.730804	0.687548	0.617482	0.638296	0.718602	0.721249	0.582041	0.492446	0.497258	0.613513	0.641873	0.277709
960	615	Baja California Sur	Other mangrove species	0.589163	0.554213	0.482091	0.469388	0.559194	0.591638	0.569694	0.433726	0.410805	0.586326	0.651861	0.426279
961	616	Baja California Sur	Other mangrove species	0.609321	0.579208	0.501078	0.498162	0.588227	0.607953	0.569659	0.439709	0.432315	0.590743	0.64974	0.396538
962	617	Baja California Sur	Other mangrove species	0.587477	0.559169	0.483935	0.471241	0.57159	0.577375	0.49633	0.391369	0.404379	0.5315	0.544608	7.47812
963	618	Baja California Sur	Other mangrove species	0.618826	0.577589	0.506946	0.514589	0.607879	0.615666	0.487307	0.384186	0.407416	0.547848	0.551628	3.88783
964	619	Baja California Sur	Other mangrove species	0.615328	0.586191	0.513467	0.505141	0.59922	0.608445	0.537332	0.435749	0.446781	0.574243	0.594412	3.31261
965	620	Baja California Sur	Other mangrove species	0.608115	0.574861	0.500736	0.489686	0.573411	0.59062	0.552349	0.422192	0.433724	0.612559	0.630033	0.218196
966	621	Baja California Sur	Other mangrove species	0.615264	0.577994	0.500701	0.494391	0.588939	0.606368	0.530894	0.408722	0.439238	0.570214	0.599078	7.55756
967	622	Baja California Sur	Rhizophora mangle	0.711934	0.67318	0.604412	0.61683	0.702459	0.705363	0.540858	0.445819	0.450906	0.578488	0.609973	0.31738
968	623	Baja California Sur	Rhizophora mangle	0.722695	0.672464	0.599429	0.597102	0.699924	0.682816	0.556447	0.4628	0.45534	0.581743	0.59267	0.267791
969	641	Baja California Sur	Other mangrove species	0.591509	0.546469	0.475463	0.494932	0.591708	0.599185	0.568595	0.434809	0.507996	0.62916	0.641463	1.08105
970	624	Baja California Sur	Other mangrove species	0.593657	0.562651	0.494437	0.485456	0.579876	0.586037	0.526672	0.417409	0.436593	0.582865	0.600068	4.53249
971	625	Baja California Sur	Other mangrove species	0.5773	0.547957	0.482805	0.478279	0.565211	0.570573	0.577829	0.391244	0.433795	0.6517	0.643207	0.327291
972	626	Baja California Sur	Rhizophora mangle	0.718748	0.675067	0.607154	0.608848	0.697501	0.694737	0.555777	0.468662	0.461397	0.580226	0.607584	0.247954
973	627	Baja California Sur	Other mangrove species	0.642179	0.59206	0.518234	0.525264	0.622746	0.627059	0.500665	0.39095	0.408785	0.542415	0.566931	72.0059
974	628	Baja California Sur	Other mangrove species	0.591629	0.573646	0.495608	0.492579	0.578747	0.584788	0.635855	0.430086	0.462511	0.680371	0.688561	0.2777
975	629	Baja California Sur	Rhizophora mangle	0.740024	0.693332	0.633722	0.639959	0.723669	0.713413	0.607341	0.527939	0.531426	0.626204	0.641452	0.823208
976	630	Baja California Sur	Other mangrove species	0.583151	0.538194	0.470284	0.475512	0.58292	0.587129	0.537272	0.423221	0.467784	0.596416	0.612354	2.47946
977	631	Baja California Sur	Other mangrove species	0.556549	0.526263	0.46607	0.456196	0.55409	0.562782	0.512767	0.41909	0.437467	0.561144	0.577741	2.09269
978	632	Baja California Sur	Other mangrove species	0.555229	0.548072	0.465854	0.475742	0.481285	0.528621	0.382751	0.32031	0.357626	0.464562	0.492084	0.614631
979	983	Baja California Sur	Rhizophora mangle	0.739475	0.722306	0.68187	0.705645	0.738368	0.745132	0.609857	0.570325	0.573205	0.605971	0.671059	0.277222
980	633	Baja California Sur	Other mangrove species	0.570341	0.543566	0.47362	0.465667	0.56858	0.577523	0.539602	0.422111	0.443974	0.598719	0.617239	4.46308
981	634	Baja California Sur	Other mangrove species	0.523513	0.510739	0.425222	0.435824	0.451798	0.509613	0.366888	0.274885	0.325412	0.447535	0.47516	0.277576
982	635	Baja California Sur	Rhizophora mangle	0.720315	0.676356	0.606531	0.619757	0.708761	0.702203	0.554815	0.462205	0.466005	0.582922	0.608719	0.724029
983	636	Baja California Sur	Other mangrove species	0.564357	0.531234	0.456013	0.454343	0.563577	0.579319	0.556316	0.341928	0.391658	0.639203	0.647113	0.376884
984	637	Baja California Sur	Other mangrove species	0.542943	0.50763	0.437103	0.431293	0.553724	0.543367	0.527741	0.408613	0.450948	0.582539	0.596674	1.10089
985	638	Baja California Sur	Rhizophora mangle	0.71843	0.668958	0.603821	0.6183	0.703702	0.695394	0.549214	0.467352	0.472658	0.586119	0.603712	0.714109
986	639	Baja California Sur	Other mangrove species	0.591504	0.546698	0.479157	0.49621	0.595343	0.599744	0.559004	0.448288	0.496401	0.613019	0.635815	4.63168
987	642	Baja California Sur	Other mangrove species	0.6403	0.60926	0.534033	0.522807	0.630436	0.641279	0.588397	0.446444	0.49303	0.647513	0.657634	1.14063
988	643	Baja California Sur	Other mangrove species	0.58271	0.547891	0.468598	0.485225	0.586277	0.593725	0.560272	0.43584	0.487763	0.615115	0.627265	3.79854
989	644	Baja California Sur	Other mangrove species	0.599534	0.582998	0.517641	0.501672	0.582131	0.597196	0.563267	0.454543	0.497383	0.590458	0.609138	2.43978
990	645	Baja California Sur	Other mangrove species	0.629628	0.584242	0.510223	0.523256	0.627844	0.636815	0.540589	0.416219	0.464867	0.620064	0.626789	4.85013
991	646	Baja California Sur	Other mangrove species	0.596055	0.553904	0.489687	0.499109	0.602923	0.611372	0.513698	0.395806	0.434573	0.582811	0.60107	3.20365
992	647	Baja California Sur	Other mangrove species	0.639521	0.592124	0.535455	0.548589	0.64148	0.62883	0.55287	0.475743	0.485104	0.590842	0.601496	1.82494
993	648	Baja California Sur	Other mangrove species	0.601652	0.573062	0.507197	0.499802	0.59794	0.603908	0.560294	0.433053	0.467124	0.611666	0.617752	1.09098
994	649	Baja California Sur	Other mangrove species	0.621516	0.595056	0.533644	0.516275	0.605335	0.618326	0.614111	0.50235	0.541402	0.640803	0.657821	0.307458
995	650	Baja California Sur	Other mangrove species	0.637772	0.58874	0.520996	0.53413	0.626973	0.628182	0.520384	0.425658	0.448724	0.578537	0.593901	9.1445
996	651	Baja California Sur	Other mangrove species	0.614813	0.579183	0.511645	0.519486	0.613357	0.615258	0.557834	0.449628	0.482942	0.607659	0.622591	3.06467
997	661	Baja California Sur	Other mangrove species	0.608473	0.578846	0.515481	0.510958	0.604377	0.613391	0.573517	0.432086	0.498023	0.641489	0.65086	1.01165
998	652	Baja California Sur	Other mangrove species	0.61988	0.572132	0.508106	0.512772	0.606332	0.605782	0.551469	0.460493	0.48157	0.596046	0.616545	4.22511
999	653	Baja California Sur	Other mangrove species	0.636464	0.594844	0.527379	0.53986	0.626246	0.627434	0.533288	0.431148	0.461044	0.576776	0.594768	2.52909
1000	654	Baja California Sur	Other mangrove species	0.615744	0.575948	0.507921	0.513745	0.617105	0.617961	0.561492	0.417836	0.464713	0.651451	0.651129	0.257885
1001	655	Baja California Sur	Rhizophora mangle	0.73079	0.689681	0.630689	0.658027	0.738935	0.736329	0.623156	0.545083	0.567244	0.669	0.689219	0.376882
1002	656	Baja California Sur	Rhizophora mangle	0.735469	0.698534	0.639219	0.635126	0.728312	0.72048	0.559334	0.458557	0.465283	0.605892	0.626582	0.257866
1003	657	Baja California Sur	Rhizophora mangle	0.706616	0.661537	0.590809	0.628451	0.711442	0.70818	0.544186	0.44268	0.478335	0.601365	0.630282	0.396716
1004	662	Baja California Sur	Other mangrove species	0.556173	0.523055	0.462131	0.466065	0.56949	0.578317	0.524998	0.397771	0.446381	0.602475	0.617046	0.614925
1005	663	Baja California Sur	Other mangrove species	0.603372	0.565597	0.493454	0.495408	0.601972	0.618862	0.547326	0.413886	0.446192	0.625043	0.631706	0.277715
1006	664	Baja California Sur	Other mangrove species	0.443214	0.435805	0.38469	0.372776	0.424691	0.457833	0.316065	0.236832	0.2914	0.372345	0.392064	0.446296
1007	784	Baja California Sur	Other mangrove species	0.691589	0.662887	0.637494	0.641703	0.68044	0.699447	0.534144	0.519687	0.53351	0.535825	0.607987	0.772444
1008	658	Baja California Sur	Other mangrove species	0.617832	0.562253	0.483215	0.497032	0.612946	0.611037	0.473236	0.354418	0.378189	0.540204	0.560909	17.545
1009	665	Baja California Sur	Other mangrove species	0.582948	0.532263	0.458945	0.476966	0.595545	0.601436	0.495773	0.379738	0.425336	0.584413	0.593322	2.12253
1010	666	Baja California Sur	Other mangrove species	0.473	0.466006	0.422384	0.407542	0.466962	0.47586	0.282741	0.22049	0.266827	0.359552	0.369793	0.267777
1011	667	Baja California Sur	Other mangrove species	0.565458	0.514726	0.442266	0.447528	0.569127	0.575559	0.540804	0.395538	0.460269	0.622879	0.623502	0.575264
1012	668	Baja California Sur	Other mangrove species	0.587759	0.5485	0.482976	0.496666	0.58319	0.594376	0.53739	0.411862	0.466885	0.602575	0.625831	0.962075
1013	669	Baja California Sur	Other mangrove species	0.579909	0.533643	0.470839	0.486638	0.587682	0.610986	0.607532	0.502255	0.510033	0.658934	0.676552	0.366969
1014	659	Baja California Sur	Other mangrove species	0.616639	0.559676	0.478888	0.504786	0.614187	0.610241	0.458144	0.343781	0.370101	0.525901	0.545093	29.6051
1015	660	Baja California Sur	Other mangrove species	0.596419	0.559986	0.492823	0.502506	0.60182	0.607394	0.549894	0.413164	0.463329	0.590607	0.612791	2.14233
1016	785	Baja California Sur	Other mangrove species	0.592187	0.566242	0.477076	0.489348	0.610596	0.665993	0.603904	0.41334	0.444097	0.596529	0.659114	0.217866
1017	670	Baja California Sur	Other mangrove species	0.611005	0.5903	0.514668	0.516489	0.611769	0.616085	0.590821	0.449868	0.507646	0.6377	0.658783	1.16043
1018	671	Baja California Sur	Rhizophora mangle	0.709905	0.668933	0.619565	0.640332	0.710287	0.706934	0.575432	0.498775	0.522953	0.608226	0.63537	2.07286
1019	672	Baja California Sur	Other mangrove species	0.573514	0.548278	0.480168	0.470308	0.563127	0.571643	0.533721	0.413535	0.452855	0.585437	0.611982	1.6464
1020	673	Baja California Sur	Rhizophora mangle	0.717246	0.674449	0.608729	0.62974	0.712694	0.712894	0.55359	0.451735	0.467024	0.58993	0.618624	0.386798
1021	674	Baja California Sur	Rhizophora mangle	0.718457	0.676057	0.630788	0.653632	0.721049	0.714605	0.602188	0.525013	0.551831	0.626033	0.651734	0.882699
1022	675	Baja California Sur	Rhizophora mangle	0.742879	0.709133	0.665864	0.668695	0.742107	0.731982	0.606267	0.539636	0.538603	0.621628	0.645328	0.485977
1023	676	Baja California Sur	Rhizophora mangle	0.727138	0.683959	0.631814	0.65738	0.725486	0.724484	0.59157	0.515215	0.541997	0.632413	0.658344	0.515733
1024	677	Baja California Sur	Rhizophora mangle	0.717794	0.670837	0.611752	0.643679	0.71998	0.718882	0.580963	0.470249	0.509739	0.608007	0.641848	0.228111
1025	678	Baja California Sur	Other mangrove species	0.582011	0.56189	0.496933	0.473787	0.551728	0.576925	0.585325	0.427086	0.496347	0.641204	0.658699	0.595081
1026	679	Baja California Sur	Other mangrove species	0.580422	0.519241	0.440651	0.473482	0.588616	0.586149	0.455918	0.330597	0.369748	0.535219	0.558094	6.8433
1027	680	Baja California Sur	Other mangrove species	0.545246	0.511275	0.454564	0.45256	0.530136	0.550153	0.522095	0.392798	0.434466	0.587478	0.608393	1.39846
1028	681	Baja California Sur	Other mangrove species	0.619315	0.575989	0.497892	0.514388	0.615403	0.622191	0.494469	0.382058	0.413888	0.564325	0.585887	26.3316
1029	682	Baja California Sur	Other mangrove species	0.521799	0.51408	0.46463	0.43716	0.502772	0.504976	0.449595	0.379717	0.377162	0.520778	0.505722	0.862844
1030	683	Baja California Sur	Rhizophora mangle	0.720319	0.67256	0.601053	0.636808	0.709897	0.711665	0.557512	0.452276	0.478418	0.598894	0.632094	0.376885
1031	684	Baja California Sur	Other mangrove species	0.617156	0.558795	0.480349	0.494964	0.606957	0.601347	0.474026	0.362643	0.380024	0.53347	0.558027	9.15408
1032	685	Baja California Sur	Rhizophora mangle	0.719565	0.668335	0.594277	0.631269	0.708531	0.71113	0.557417	0.447866	0.477333	0.586406	0.621965	0.843026
1033	686	Baja California Sur	Rhizophora mangle	0.732612	0.682578	0.615107	0.655689	0.72701	0.731055	0.578302	0.477984	0.505872	0.615014	0.652877	0.28762
1034	687	Baja California Sur	Other mangrove species	0.582433	0.578576	0.493263	0.460456	0.537065	0.544535	0.497707	0.363952	0.386934	0.524543	0.563253	0.912439
1035	688	Baja California Sur	Other mangrove species	0.613797	0.574608	0.516033	0.500516	0.604388	0.615751	0.563531	0.439609	0.477486	0.612352	0.634571	1.95384
1036	689	Baja California Sur	Rhizophora mangle	0.708922	0.666511	0.613011	0.611467	0.701092	0.714197	0.556224	0.479431	0.486105	0.597446	0.638108	0.218195
1037	690	Baja California Sur	Other mangrove species	0.60504	0.575694	0.510014	0.479786	0.582708	0.59789	0.540712	0.429265	0.419783	0.584039	0.594649	1.88442
1038	691	Baja California Sur	Other mangrove species	0.570135	0.523493	0.463985	0.43295	0.559607	0.589108	0.548102	0.412563	0.407146	0.607604	0.611474	0.287621
1039	692	Baja California Sur	Other mangrove species	0.604777	0.568547	0.500081	0.487263	0.588603	0.604719	0.503676	0.379385	0.396538	0.565212	0.58597	3.07457
1040	693	Baja California Sur	Rhizophora mangle	0.716204	0.679922	0.619041	0.623457	0.716312	0.719336	0.575808	0.493545	0.495842	0.613284	0.647441	2.27119
1041	694	Baja California Sur	Rhizophora mangle	0.721323	0.67285	0.614118	0.62343	0.711218	0.72586	0.555675	0.472139	0.478937	0.608692	0.646741	2.2216
1042	695	Baja California Sur	Rhizophora mangle	0.671219	0.624672	0.562138	0.585211	0.695885	0.695648	0.557543	0.469013	0.478209	0.614165	0.632315	0.357042
1043	703	Baja California Sur	Other mangrove species	0.588814	0.53502	0.461041	0.483322	0.584336	0.596487	0.489983	0.367526	0.403393	0.561417	0.583167	10.6315
1044	696	Baja California Sur	Other mangrove species	0.64024	0.582653	0.499604	0.540057	0.642565	0.646065	0.543959	0.433664	0.472652	0.607337	0.632091	14.9164
1045	697	Baja California Sur	Rhizophora mangle	0.718892	0.672467	0.617478	0.646269	0.721281	0.722589	0.562563	0.466421	0.501388	0.598383	0.630808	0.307454
1046	698	Baja California Sur	Rhizophora mangle	0.727678	0.687325	0.627664	0.665525	0.733746	0.735299	0.607051	0.518342	0.542944	0.630307	0.667424	0.307455
1047	699	Baja California Sur	Rhizophora mangle	0.7368	0.688864	0.618242	0.63007	0.727016	0.723426	0.586208	0.472952	0.496188	0.613455	0.633149	0.277699
1048	700	Baja California Sur	Rhizophora mangle	0.72815	0.684301	0.624907	0.641146	0.719221	0.720154	0.591441	0.488887	0.498134	0.603807	0.638993	0.396713
1049	701	Baja California Sur	Other mangrove species	0.622093	0.562264	0.482397	0.507809	0.614285	0.61089	0.465787	0.334616	0.366486	0.510246	0.53516	65.617
1050	702	Baja California Sur	Other mangrove species	0.597847	0.570301	0.506271	0.485757	0.560082	0.578077	0.477799	0.346709	0.365764	0.542306	0.545148	0.426468
1051	721	Baja California Sur	Other mangrove species	0.6665	0.632368	0.607055	0.611681	0.664325	0.682042	0.492414	0.460178	0.470144	0.507096	0.565429	0.782353
1052	722	Baja California Sur	Other mangrove species	0.660191	0.612156	0.563397	0.58055	0.642313	0.668217	0.490147	0.426597	0.436005	0.497821	0.559211	94.2886
1053	704	Baja California Sur	Other mangrove species	0.613371	0.544837	0.454348	0.492171	0.614511	0.621576	0.540964	0.415893	0.460572	0.608107	0.633979	3.0546
1054	705	Baja California Sur	Other mangrove species	0.569995	0.51119	0.423088	0.454341	0.570872	0.574693	0.581118	0.447735	0.480594	0.623874	0.654796	0.47604
1055	706	Baja California Sur	Other mangrove species	0.510604	0.477032	0.395096	0.372649	0.448473	0.475724	0.599511	0.438881	0.487871	0.622632	0.666308	0.327278
1056	707	Baja California Sur	Other mangrove species	0.602646	0.532411	0.440344	0.496576	0.609545	0.622076	0.553861	0.428572	0.484725	0.631272	0.653763	1.53721
1057	708	Baja California Sur	Other mangrove species	0.592653	0.575565	0.489045	0.487291	0.588764	0.644336	0.584618	0.4177	0.420147	0.552234	0.627454	1.88163
1058	709	Baja California Sur	Rhizophora mangle	0.745886	0.718407	0.657248	0.660714	0.746435	0.761953	0.673386	0.528202	0.564414	0.680526	0.717679	0.20797
1059	710	Baja California Sur	Rhizophora mangle	0.760495	0.730605	0.666827	0.68706	0.753476	0.764688	0.668562	0.535648	0.557447	0.686849	0.721233	0.396134
1060	731	Baja California Sur	Rhizophora mangle	0.766585	0.747684	0.707755	0.709033	0.757813	0.771884	0.6404	0.597015	0.593685	0.628876	0.680777	0.752639
1061	711	Baja California Sur	Rhizophora mangle	0.767124	0.748515	0.721485	0.722635	0.767468	0.774603	0.626149	0.592948	0.59469	0.624399	0.674466	3.77319
1062	714	Baja California Sur	Other mangrove species	0.593156	0.564283	0.47657	0.494103	0.619304	0.650582	0.576271	0.408459	0.424959	0.575103	0.626072	1.72316
1063	715	Baja California Sur	Rhizophora mangle	0.788704	0.772834	0.72346	0.71801	0.774715	0.790463	0.674064	0.635451	0.615499	0.651264	0.702071	3.57507
1064	723	Baja California Sur	Rhizophora mangle	0.763836	0.748836	0.725579	0.720525	0.759795	0.770875	0.623527	0.594316	0.59123	0.614779	0.664975	7.52644
1065	724	Baja California Sur	Other mangrove species	0.615959	0.57174	0.526817	0.5462	0.612948	0.629113	0.464754	0.40146	0.420933	0.490314	0.545172	321.318
1066	739	Baja California Sur	Rhizophora mangle	0.744607	0.720226	0.677818	0.709582	0.743802	0.752936	0.622374	0.575437	0.585894	0.634402	0.672355	0.584284
1067	712	Baja California Sur	Rhizophora mangle	0.753625	0.728936	0.69415	0.710989	0.755809	0.762272	0.606825	0.569752	0.577858	0.614333	0.656221	14.9046
1068	713	Baja California Sur	Rhizophora mangle	0.743516	0.737323	0.673077	0.680804	0.7426	0.753575	0.67	0.600715	0.601205	0.662852	0.700733	0.980427
1069	740	Baja California Sur	Rhizophora mangle	0.747062	0.727945	0.652991	0.655487	0.726854	0.749161	0.697797	0.596437	0.612738	0.696602	0.731814	0.207965
1070	716	Baja California Sur	Rhizophora mangle	0.748132	0.719118	0.679244	0.707191	0.748796	0.756692	0.600191	0.556706	0.566698	0.617081	0.653181	12.1413
1071	717	Baja California Sur	Rhizophora mangle	0.769293	0.742918	0.701988	0.698494	0.749229	0.767579	0.624469	0.570665	0.567086	0.608123	0.667489	0.336706
1072	718	Baja California Sur	Rhizophora mangle	0.757734	0.728806	0.682712	0.711686	0.752517	0.762043	0.621516	0.561732	0.572741	0.634363	0.670871	0.722931
1073	719	Baja California Sur	Rhizophora mangle	0.754244	0.712881	0.62577	0.711238	0.735399	0.764018	0.639684	0.519924	0.564979	0.628904	0.690292	0.396126
1074	725	Baja California Sur	Rhizophora mangle	0.759439	0.745752	0.70734	0.707996	0.760978	0.772544	0.668623	0.610934	0.618016	0.658564	0.701186	3.79294
1075	726	Baja California Sur	Rhizophora mangle	0.762726	0.746082	0.729834	0.718668	0.754951	0.769711	0.608994	0.593054	0.581803	0.588434	0.652224	3.9316
1076	727	Baja California Sur	Rhizophora mangle	0.733746	0.6911	0.633209	0.700793	0.736333	0.745106	0.573276	0.518	0.539813	0.611363	0.639443	0.732836
1077	728	Baja California Sur	Rhizophora mangle	0.756211	0.731315	0.684727	0.70066	0.754496	0.768042	0.640543	0.520514	0.574121	0.6642	0.698282	0.207968
1078	729	Baja California Sur	Rhizophora mangle	0.762076	0.746673	0.713715	0.717055	0.76272	0.771146	0.65528	0.595886	0.60766	0.651808	0.692819	2.32726
1079	730	Baja California Sur	Other mangrove species	0.578562	0.565535	0.522128	0.518586	0.584865	0.583913	0.50652	0.405916	0.436194	0.511365	0.574217	1.98065
1080	732	Baja California Sur	Other mangrove species	0.714373	0.671031	0.604819	0.63334	0.699103	0.722295	0.590173	0.498188	0.509327	0.578705	0.645173	3.74337
1081	733	Baja California Sur	Rhizophora mangle	0.780087	0.75894	0.708274	0.704737	0.758142	0.78328	0.71086	0.600441	0.615864	0.686197	0.74104	0.198062
1082	734	Baja California Sur	Rhizophora mangle	0.757029	0.731243	0.688077	0.701049	0.750774	0.761579	0.618798	0.54701	0.565236	0.635989	0.670139	0.821959
1083	735	Baja California Sur	Other mangrove species	0.613214	0.583585	0.459811	0.507777	0.646869	0.670563	0.615876	0.432301	0.4922	0.62945	0.666526	0.198062
1084	736	Baja California Sur	Rhizophora mangle	0.768996	0.752291	0.700893	0.716307	0.765883	0.776395	0.671407	0.594468	0.609329	0.666709	0.707921	3.44628
1085	737	Baja California Sur	Rhizophora mangle	0.757381	0.728	0.681188	0.720362	0.758174	0.764641	0.625	0.566204	0.592489	0.64888	0.679546	1.40624
1086	738	Baja California Sur	Rhizophora mangle	0.757361	0.738241	0.698231	0.715757	0.756702	0.763992	0.650258	0.604914	0.613631	0.654057	0.690605	0.60409
1087	742	Baja California Sur	Rhizophora mangle	0.749484	0.73094	0.707631	0.701314	0.743464	0.754774	0.609304	0.58176	0.576929	0.593964	0.650699	1.47558
1088	743	Baja California Sur	Other mangrove species	0.738676	0.708575	0.638127	0.692079	0.723103	0.742868	0.595773	0.522987	0.544118	0.588974	0.644518	0.198062
1089	744	Baja California Sur	Rhizophora mangle	0.747227	0.702355	0.614134	0.693559	0.737707	0.751853	0.637327	0.510653	0.554268	0.640347	0.687637	0.396125
1090	745	Baja California Sur	Rhizophora mangle	0.760344	0.735037	0.681498	0.709751	0.752378	0.766223	0.635655	0.578058	0.586988	0.634452	0.681915	4.4564
1091	746	Baja California Sur	Rhizophora mangle	0.743414	0.710247	0.657214	0.704293	0.743399	0.754037	0.604873	0.540749	0.567523	0.623073	0.663667	4.13951
1092	749	Baja California Sur	Other mangrove species	0.560992	0.522235	0.478836	0.488932	0.534133	0.563467	0.434551	0.359146	0.369612	0.448071	0.519619	21.5587
1093	750	Baja California Sur	Other mangrove species	0.515161	0.510093	0.459539	0.46624	0.541381	0.538867	0.559246	0.374741	0.388591	0.585789	0.64675	0.53477
1094	751	Baja California Sur	Rhizophora mangle	0.760142	0.73929	0.698049	0.71224	0.751994	0.764583	0.621945	0.576871	0.576059	0.61313	0.665977	2.97091
1095	752	Baja California Sur	Rhizophora mangle	0.745234	0.711718	0.681814	0.690944	0.74015	0.751402	0.57015	0.532186	0.551513	0.582397	0.635833	0.207965
1096	753	Baja California Sur	Other mangrove species	0.654491	0.625926	0.5391	0.575461	0.6781	0.687461	0.560248	0.472995	0.500169	0.591301	0.625349	1.15867
1097	754	Baja California Sur	Rhizophora mangle	0.770819	0.749472	0.704681	0.713189	0.759313	0.77152	0.631563	0.581331	0.577071	0.624141	0.673065	0.415926
1098	755	Baja California Sur	Rhizophora mangle	0.760558	0.748413	0.720854	0.720367	0.752171	0.768434	0.626621	0.590882	0.594832	0.613073	0.669725	4.69408
1099	756	Baja California Sur	Other mangrove species	0.656827	0.598797	0.546335	0.549734	0.669638	0.698765	0.58915	0.459132	0.478498	0.626793	0.672402	0.425832
1100	757	Baja California Sur	Rhizophora mangle	0.738208	0.703198	0.657128	0.70448	0.737535	0.74909	0.591136	0.533188	0.562893	0.614187	0.653006	1.21808
1101	758	Baja California Sur	Rhizophora mangle	0.740753	0.704067	0.655128	0.707626	0.743111	0.751772	0.599132	0.531253	0.575589	0.633313	0.666649	0.475349
1102	776	Baja California Sur	Rhizophora mangle	0.762284	0.736891	0.685053	0.695213	0.749723	0.765014	0.632832	0.584843	0.578316	0.628292	0.671847	0.356504
1103	759	Baja California Sur	Rhizophora mangle	0.767361	0.74767	0.710928	0.71821	0.76178	0.772586	0.634557	0.58567	0.583574	0.63244	0.678016	3.07986
1104	760	Baja California Sur	Rhizophora mangle	0.745164	0.727581	0.699389	0.70722	0.743612	0.753693	0.59255	0.562436	0.567777	0.595231	0.641581	4.72379
1105	761	Baja California Sur	Rhizophora mangle	0.766352	0.740775	0.697283	0.705095	0.754939	0.76851	0.641079	0.578508	0.58463	0.628579	0.686732	0.287188
1106	762	Baja California Sur	Rhizophora mangle	0.777467	0.75733	0.713021	0.717774	0.762444	0.778125	0.656222	0.600948	0.593398	0.635835	0.689815	0.78234
1107	763	Baja California Sur	Other mangrove species	0.682539	0.650152	0.622515	0.634182	0.683754	0.694644	0.516632	0.493609	0.50654	0.534461	0.587631	0.198062
1108	782	Baja California Sur	Rhizophora mangle	0.748006	0.734959	0.673016	0.692448	0.748278	0.751517	0.662411	0.595388	0.601039	0.656053	0.69548	1.22796
1109	764	Baja California Sur	Rhizophora mangle	0.763088	0.743235	0.713965	0.723241	0.755031	0.768983	0.616831	0.590042	0.588045	0.60973	0.662693	10.4873
1110	765	Baja California Sur	Rhizophora mangle	0.745123	0.720408	0.701153	0.709359	0.728504	0.752545	0.586417	0.566839	0.580165	0.587786	0.648705	0.198061
1111	766	Baja California Sur	Rhizophora mangle	0.759209	0.747696	0.718318	0.715535	0.749208	0.765948	0.621286	0.590677	0.59692	0.602244	0.656781	1.29731
1112	767	Baja California Sur	Rhizophora mangle	0.762691	0.749598	0.723152	0.722748	0.752692	0.772301	0.619001	0.587869	0.600303	0.601591	0.663418	0.98041
1113	768	Baja California Sur	Other mangrove species	0.586754	0.577449	0.52067	0.528832	0.605166	0.6445	0.561072	0.464148	0.486816	0.561831	0.623726	0.762533
1114	783	Baja California Sur	Other mangrove species	0.610721	0.589164	0.472201	0.54136	0.647071	0.642196	0.663437	0.507073	0.578618	0.676303	0.698547	0.277285
1115	769	Baja California Sur	Rhizophora mangle	0.758202	0.746257	0.713657	0.711592	0.749974	0.765425	0.620696	0.58933	0.593841	0.606259	0.663004	3.24822
1116	770	Baja California Sur	Other mangrove species	0.716975	0.713147	0.601617	0.614864	0.714775	0.728699	0.687724	0.568085	0.585318	0.657697	0.70314	0.247575
1117	771	Baja California Sur	Rhizophora mangle	0.74807	0.725468	0.696053	0.703234	0.734565	0.753828	0.582269	0.548991	0.562982	0.575747	0.640614	0.61399
1118	772	Baja California Sur	Other mangrove species	0.665097	0.640876	0.600771	0.625737	0.673698	0.680509	0.545308	0.485497	0.528536	0.572445	0.610267	0.990309
1119	773	Baja California Sur	Rhizophora mangle	0.7639	0.739085	0.698291	0.708685	0.749692	0.764634	0.612116	0.567544	0.565154	0.606473	0.658661	1.44584
1120	774	Baja California Sur	Rhizophora mangle	0.758408	0.733684	0.709731	0.712481	0.747189	0.761883	0.593084	0.573647	0.56873	0.587541	0.643025	3.76315
1121	10658	Nayarit	Rhizophora mangle	0.795571	0.762555	0.651661	0.586078	0.763162	0.787423	0.62894	0.468054	0.404288	0.643954	0.67274	0.217895
1122	777	Baja California Sur	Rhizophora mangle	0.747445	0.719907	0.684052	0.700656	0.73271	0.752457	0.602276	0.556011	0.569107	0.596808	0.652152	0.930885
1123	778	Baja California Sur	Other mangrove species	0.741652	0.688008	0.610912	0.662871	0.726032	0.742294	0.616582	0.525426	0.529818	0.616254	0.671233	0.19806
1124	779	Baja California Sur	Rhizophora mangle	0.771054	0.760708	0.721623	0.727705	0.757363	0.774606	0.676941	0.630479	0.639122	0.652978	0.711781	1.09924
1125	780	Baja California Sur	Rhizophora mangle	0.747795	0.735026	0.704362	0.704952	0.73711	0.756606	0.60565	0.572125	0.574236	0.588051	0.64856	1.59439
1126	781	Baja California Sur	Rhizophora mangle	0.756104	0.733824	0.698056	0.706135	0.744816	0.760847	0.612804	0.581354	0.580514	0.609367	0.664042	6.51617
1127	11187	Nayarit	Rhizophora mangle	0.787049	0.767852	0.680412	0.639265	0.752669	0.782398	0.624473	0.529232	0.470066	0.651602	0.690132	0.297137
1128	787	Baja California Sur	Other mangrove species	0.673921	0.648677	0.584807	0.594527	0.665924	0.695429	0.66099	0.509756	0.573051	0.65639	0.704418	0.524865
1129	788	Baja California Sur	Rhizophora mangle	0.765735	0.755871	0.724423	0.725931	0.759205	0.77539	0.626483	0.589828	0.603847	0.61375	0.671184	1.03983
1130	789	Baja California Sur	Other mangrove species	0.679403	0.616069	0.531674	0.590805	0.700746	0.708978	0.59998	0.472705	0.509637	0.628363	0.663949	0.217867
1131	790	Baja California Sur	Rhizophora mangle	0.764942	0.749208	0.717462	0.725995	0.755592	0.771435	0.626852	0.59554	0.600328	0.615472	0.675037	16.5876
1132	791	Baja California Sur	Other mangrove species	0.684784	0.613161	0.520338	0.554798	0.683362	0.697498	0.603787	0.447516	0.485654	0.618108	0.661329	0.396121
1133	792	Baja California Sur	Other mangrove species	0.727988	0.696249	0.648848	0.658871	0.715285	0.730687	0.588178	0.545291	0.551612	0.582343	0.644311	0.386216
1134	11188	Nayarit	Rhizophora mangle	0.780211	0.747913	0.654731	0.638773	0.755863	0.774574	0.549989	0.396462	0.417679	0.589389	0.608837	0.297129
1135	793	Baja California Sur	Rhizophora mangle	0.765808	0.744479	0.697266	0.705025	0.755105	0.771167	0.635985	0.586282	0.587035	0.634709	0.680222	1.42601
1136	794	Baja California Sur	Other mangrove species	0.69275	0.634151	0.543705	0.577383	0.687194	0.705515	0.590182	0.468192	0.493663	0.594452	0.641842	0.267382
1137	795	Baja California Sur	Rhizophora mangle	0.769063	0.75276	0.701841	0.711621	0.756771	0.776423	0.677374	0.61411	0.621951	0.662802	0.715246	3.86218
1138	796	Baja California Sur	Other mangrove species	0.738841	0.713964	0.652158	0.676023	0.722234	0.742997	0.599404	0.543567	0.545869	0.580463	0.645649	0.336698
1139	797	Baja California Sur	Rhizophora mangle	0.716446	0.704221	0.639982	0.655481	0.715156	0.716706	0.644959	0.559921	0.583828	0.651586	0.689961	0.722905
1140	798	Baja California Sur	Rhizophora mangle	0.766266	0.746754	0.69279	0.701292	0.759707	0.773082	0.637665	0.575925	0.595321	0.619825	0.676212	0.455528
1141	799	Baja California Sur	Other mangrove species	0.622803	0.578432	0.532967	0.553528	0.616093	0.635774	0.476841	0.407126	0.427899	0.499033	0.557734	283.149
1142	800	Baja California Sur	Other mangrove species	0.684635	0.653406	0.575106	0.596404	0.667593	0.702159	0.596898	0.482529	0.519998	0.583783	0.648379	3.00055
1143	801	Baja California Sur	Rhizophora mangle	0.763875	0.746282	0.698451	0.70726	0.752699	0.767454	0.633095	0.59012	0.587363	0.617284	0.674544	8.58581
1144	803	Baja California Sur	Other mangrove species	0.556898	0.542458	0.508199	0.509852	0.564057	0.603293	0.586054	0.429732	0.51619	0.57635	0.625299	0.406014
1145	804	Baja California Sur	Rhizophora mangle	0.758848	0.73517	0.675058	0.699791	0.746802	0.763619	0.660357	0.601019	0.617491	0.668783	0.708986	0.247572
1146	805	Baja California Sur	Other mangrove species	0.703997	0.662651	0.555286	0.605351	0.703471	0.725068	0.578987	0.481846	0.504173	0.603003	0.639011	0.277287
1147	806	Baja California Sur	Other mangrove species	0.743437	0.713902	0.659011	0.681745	0.727965	0.748218	0.601275	0.55318	0.552651	0.594718	0.654447	0.306992
1148	807	Baja California Sur	Other mangrove species	0.744164	0.714584	0.648518	0.679801	0.734204	0.747893	0.609258	0.549475	0.553948	0.608472	0.656731	0.277282
1149	984	Baja California Sur	Other mangrove species	0.61128	0.577604	0.462618	0.458689	0.627992	0.602435	0.531659	0.37128	0.415193	0.525469	0.580373	0.277227
1150	2311	Baja California Sur	Other mangrove species	0.585367	0.591752	0.507484	0.553362	0.673666	0.642635	0.537872	0.455128	0.469533	0.610534	0.597172	0.287315
1151	808	Baja California Sur	Rhizophora mangle	0.754055	0.740335	0.715613	0.714311	0.748068	0.761946	0.613347	0.586247	0.594168	0.60456	0.662342	10.8142
1152	820	Baja California Sur	Rhizophora mangle	0.759013	0.738474	0.695508	0.705592	0.753768	0.763912	0.617648	0.575572	0.575983	0.621097	0.659354	3.54519
1153	821	Baja California Sur	Rhizophora mangle	0.723249	0.666243	0.591706	0.61212	0.717289	0.7286	0.686186	0.534233	0.586686	0.689234	0.723822	0.42582
1154	822	Baja California Sur	Rhizophora mangle	0.689054	0.667884	0.62977	0.623193	0.686112	0.706829	0.642069	0.582541	0.574804	0.650243	0.681928	0.544652
1155	809	Baja California Sur	Rhizophora mangle	0.76229	0.743237	0.698152	0.708713	0.752338	0.766285	0.626597	0.587056	0.586618	0.617042	0.672076	10.5169
1156	810	Baja California Sur	Rhizophora mangle	0.759252	0.744993	0.684465	0.695091	0.749301	0.764224	0.640272	0.569827	0.586203	0.632638	0.683172	0.376307
1157	811	Baja California Sur	Other mangrove species	0.728796	0.692798	0.628708	0.652767	0.723214	0.737529	0.586567	0.517844	0.520601	0.595161	0.646428	0.574379
1158	812	Baja California Sur	Other mangrove species	0.613368	0.565406	0.515887	0.536064	0.593909	0.621643	0.469233	0.400121	0.415177	0.481478	0.545809	104.831
1159	813	Baja California Sur	Rhizophora mangle	0.769517	0.736411	0.683333	0.709013	0.753942	0.772348	0.625889	0.565107	0.574826	0.617875	0.679584	1.39633
1160	834	Baja California Sur	Rhizophora mangle	0.771226	0.740686	0.669212	0.686976	0.751642	0.768906	0.637852	0.554051	0.564636	0.626249	0.686184	0.207959
1161	3734	Baja California Sur	Other mangrove species	0.642906	0.598547	0.563219	0.565971	0.623101	0.647259	0.477677	0.41746	0.442028	0.490132	0.549276	51.7369
1162	814	Baja California Sur	Rhizophora mangle	0.762352	0.742635	0.704743	0.706275	0.754113	0.763676	0.616733	0.579553	0.573469	0.613765	0.654842	7.11016
1163	815	Baja California Sur	Rhizophora mangle	0.76593	0.74929	0.707633	0.715555	0.757864	0.766837	0.652175	0.598245	0.608929	0.646784	0.689869	1.12891
1164	816	Baja California Sur	Other mangrove species	0.74722	0.715086	0.654078	0.668366	0.727287	0.747711	0.597681	0.536726	0.536419	0.584264	0.66266	0.386211
1165	817	Baja California Sur	Rhizophora mangle	0.768127	0.746703	0.708903	0.717195	0.759576	0.769709	0.640145	0.596209	0.598877	0.630119	0.67461	1.24774
1166	818	Baja California Sur	Other mangrove species	0.574698	0.580347	0.47123	0.499767	0.615764	0.595964	0.598828	0.475344	0.474395	0.573811	0.627552	0.267377
1167	819	Baja California Sur	Other mangrove species	0.748213	0.718492	0.660323	0.675191	0.734735	0.752038	0.604738	0.550893	0.55215	0.595924	0.663218	0.287182
1168	932	Baja California Sur	Rhizophora mangle	0.773155	0.743743	0.691955	0.706246	0.754385	0.771991	0.687882	0.621531	0.633824	0.662525	0.716082	0.217852
1169	823	Baja California Sur	Rhizophora mangle	0.758903	0.743024	0.7142	0.716514	0.750975	0.767025	0.611914	0.58187	0.589105	0.603697	0.661691	14.0029
1170	824	Baja California Sur	Other mangrove species	0.646842	0.583685	0.548016	0.556187	0.652748	0.675396	0.576704	0.459353	0.470943	0.582195	0.632464	0.594183
1171	825	Baja California Sur	Other mangrove species	0.522549	0.447748	0.476327	0.432588	0.488839	0.535715	0.536028	0.426225	0.432956	0.548358	0.617447	0.406013
1172	826	Baja California Sur	Other mangrove species	0.574539	0.561016	0.519162	0.511485	0.591509	0.617979	0.569168	0.461957	0.487221	0.588861	0.62866	0.207957
1173	850	Baja California Sur	Rhizophora mangle	0.786476	0.731453	0.668963	0.680942	0.752851	0.786705	0.660409	0.585299	0.59375	0.63825	0.718584	0.821933
1174	865	Baja California Sur	Rhizophora mangle	0.763425	0.744436	0.697113	0.707237	0.758061	0.772088	0.659238	0.603603	0.604426	0.647441	0.691943	0.475323
1175	827	Baja California Sur	Rhizophora mangle	0.77468	0.757687	0.716048	0.716916	0.762705	0.775967	0.653366	0.601686	0.600987	0.639919	0.686688	6.75368
1176	828	Baja California Sur	Rhizophora mangle	0.786106	0.771233	0.729164	0.729517	0.763302	0.788725	0.664875	0.625621	0.617002	0.639182	0.703088	2.11921
1177	829	Baja California Sur	Other mangrove species	0.734115	0.702159	0.633177	0.653985	0.716927	0.735317	0.598138	0.530882	0.536441	0.588739	0.650517	3.49569
1178	830	Baja California Sur	Other mangrove species	0.312336	0.312727	0.327252	0.308264	0.298142	0.325218	0.364764	0.173188	0.184063	0.299923	0.44521	0.613967
1179	831	Baja California Sur	Other mangrove species	0.60604	0.62001	0.501811	0.495095	0.620155	0.613316	0.644338	0.493517	0.515667	0.61061	0.65775	0.198057
1180	854	Baja California Sur	Rhizophora mangle	0.77684	0.755937	0.70303	0.705623	0.755595	0.777828	0.643589	0.590782	0.590183	0.619248	0.685798	0.960571
1181	832	Baja California Sur	Rhizophora mangle	0.76811	0.751778	0.702976	0.7164	0.754929	0.772796	0.638231	0.592897	0.592208	0.621956	0.684934	16.4387
1182	833	Baja California Sur	Rhizophora mangle	0.767429	0.7437	0.70963	0.711776	0.754302	0.770896	0.615285	0.576293	0.572946	0.609239	0.663604	4.88217
1183	835	Baja California Sur	Other mangrove species	0.681871	0.649573	0.577246	0.58984	0.663982	0.702959	0.59464	0.482666	0.497386	0.583995	0.653851	4.5355
1184	836	Baja California Sur	Rhizophora mangle	0.748639	0.721572	0.693333	0.690684	0.73257	0.754369	0.579966	0.548655	0.552903	0.57176	0.637558	0.257478
1185	837	Baja California Sur	Rhizophora mangle	0.761126	0.745904	0.703253	0.701084	0.752935	0.764018	0.620336	0.575444	0.572522	0.613756	0.658459	1.72307
1186	838	Baja California Sur	Rhizophora mangle	0.763625	0.740693	0.683868	0.699875	0.746141	0.764413	0.628684	0.562502	0.562996	0.615964	0.670422	0.217862
1187	839	Baja California Sur	Other mangrove species	0.712196	0.686407	0.609057	0.628624	0.697502	0.716738	0.606889	0.532033	0.538789	0.60016	0.660533	0.683296
1188	840	Baja California Sur	Rhizophora mangle	0.768946	0.74044	0.676933	0.696994	0.749997	0.770962	0.6457	0.570573	0.578432	0.625806	0.690895	0.732807
1189	855	Baja California Sur	Other mangrove species	0.462039	0.368007	0.337055	0.334315	0.46495	0.504573	0.357098	0.203605	0.217155	0.408876	0.490647	0.3367
1190	4400	Baja California Sur	Other mangrove species	0.673233	0.649738	0.601447	0.598445	0.669214	0.68832	0.556122	0.483219	0.477423	0.570411	0.616711	31.456
1191	841	Baja California Sur	Rhizophora mangle	0.76544	0.745648	0.703181	0.712669	0.752515	0.769455	0.625347	0.583971	0.584515	0.609718	0.675592	4.78306
1192	842	Baja California Sur	Rhizophora mangle	0.762187	0.746131	0.70906	0.704988	0.754501	0.766386	0.616128	0.576648	0.575892	0.616294	0.667766	0.70309
1193	843	Baja California Sur	Rhizophora mangle	0.74517	0.72017	0.687724	0.687643	0.737978	0.752428	0.572064	0.539852	0.544032	0.576104	0.626794	1.1091
1194	844	Baja California Sur	Rhizophora mangle	0.771366	0.760932	0.717255	0.716154	0.753562	0.776836	0.646467	0.601833	0.595927	0.626713	0.688967	0.891257
1195	851	Baja California Sur	Other mangrove species	0.669726	0.626141	0.543652	0.556517	0.650845	0.692146	0.618045	0.468927	0.491966	0.603942	0.678295	2.35687
1196	852	Baja California Sur	Rhizophora mangle	0.766495	0.74565	0.688441	0.696384	0.749155	0.771425	0.658373	0.560722	0.571748	0.651562	0.700736	0.376306
1197	845	Baja California Sur	Other mangrove species	0.6666	0.628606	0.565567	0.581344	0.660471	0.681655	0.581355	0.477501	0.495078	0.576163	0.636492	5.82288
1198	846	Baja California Sur	Rhizophora mangle	0.748876	0.720261	0.687333	0.688756	0.737361	0.753229	0.589316	0.55148	0.542595	0.585457	0.644618	0.505033
1199	847	Baja California Sur	Rhizophora mangle	0.763221	0.746788	0.706712	0.707207	0.755403	0.768989	0.629354	0.58652	0.582509	0.612442	0.665736	1.8914
1200	848	Baja California Sur	Rhizophora mangle	0.772081	0.752709	0.710908	0.706179	0.745341	0.774509	0.633359	0.588432	0.591106	0.61338	0.682308	0.534751
1201	849	Baja California Sur	Rhizophora mangle	0.760455	0.740333	0.695188	0.703352	0.753219	0.76719	0.634094	0.577667	0.580703	0.621643	0.673337	0.633766
1202	1096	Baja California Sur	Other mangrove species	0.721068	0.666519	0.638865	0.642827	0.714855	0.735825	0.624853	0.521392	0.508767	0.644023	0.701422	0.217833
1203	853	Baja California Sur	Other mangrove species	0.611438	0.568846	0.527151	0.536963	0.603935	0.62499	0.474458	0.39405	0.413209	0.486655	0.551086	24.0049
1204	6947	Nayarit	Other mangrove species	0.651892	0.587962	0.492453	0.507651	0.62842	0.656004	0.39371	0.261023	0.328211	0.536778	0.507367	667.465
1205	856	Baja California Sur	Rhizophora mangle	0.773595	0.756843	0.712306	0.715973	0.756644	0.775107	0.644019	0.599814	0.58493	0.620137	0.680139	1.62407
1206	857	Baja California Sur	Other mangrove species	0.636013	0.589312	0.526049	0.529608	0.632253	0.669039	0.572308	0.442381	0.449103	0.570042	0.629704	1.50522
1207	859	Baja California Sur	Rhizophora mangle	0.753283	0.72863	0.696712	0.693924	0.744291	0.758582	0.584062	0.544453	0.543499	0.586652	0.647237	0.94075
1208	860	Baja California Sur	Rhizophora mangle	0.767493	0.740806	0.7021	0.700356	0.748722	0.770305	0.623779	0.591525	0.576403	0.609787	0.674454	1.61416
1209	861	Baja California Sur	Rhizophora mangle	0.768765	0.730468	0.647806	0.704068	0.744473	0.769471	0.628203	0.535024	0.552102	0.616772	0.680624	0.25747
1210	862	Baja California Sur	Rhizophora mangle	0.765455	0.732628	0.690654	0.689628	0.746611	0.762201	0.615163	0.563701	0.563814	0.598408	0.661118	0.297086
1211	863	Baja California Sur	Other mangrove species	0.705102	0.680937	0.631182	0.636746	0.695778	0.713673	0.590599	0.525037	0.517233	0.585829	0.640006	0.54465
1212	864	Baja California Sur	Rhizophora mangle	0.764319	0.737726	0.696162	0.699661	0.741777	0.76346	0.617598	0.605693	0.572633	0.603327	0.668345	0.514947
1213	1555	Baja California Sur	Other mangrove species	0.453604	0.465979	0.424244	0.470612	0.458792	0.517908	0.609567	0.383125	0.569172	0.574239	0.665221	0.237629
1214	867	Baja California Sur	Rhizophora mangle	0.765599	0.737878	0.67933	0.707391	0.753524	0.768615	0.62921	0.56148	0.561444	0.619367	0.671736	1.21805
1215	868	Baja California Sur	Rhizophora mangle	0.767177	0.728277	0.662494	0.705463	0.747626	0.771943	0.628862	0.56994	0.558569	0.612472	0.678084	0.406018
1216	869	Baja California Sur	Other mangrove species	0.686728	0.651556	0.571252	0.587688	0.671583	0.700711	0.599699	0.484328	0.506675	0.593027	0.657734	3.5452
1217	870	Baja California Sur	Rhizophora mangle	0.76828	0.74798	0.698897	0.714233	0.763273	0.777581	0.658707	0.588689	0.59707	0.656014	0.698939	0.396115
1218	871	Baja California Sur	Rhizophora mangle	0.763462	0.744209	0.693314	0.698204	0.751404	0.766707	0.671834	0.587111	0.611833	0.649164	0.707703	0.207954
1219	872	Baja California Sur	Rhizophora mangle	0.77025	0.748958	0.708944	0.71156	0.761454	0.777228	0.657319	0.601501	0.607779	0.641415	0.693652	0.633765
1220	873	Baja California Sur	Rhizophora mangle	0.766411	0.735248	0.70256	0.701393	0.746646	0.769435	0.592571	0.558337	0.543777	0.590461	0.65073	0.386211
1221	874	Baja California Sur	Rhizophora mangle	0.761769	0.739044	0.686397	0.70787	0.749172	0.766101	0.637312	0.573178	0.574876	0.626414	0.678871	1.3666
1222	875	Baja California Sur	Rhizophora mangle	0.748508	0.712773	0.681136	0.673109	0.734439	0.744792	0.559793	0.514637	0.501541	0.578827	0.622125	0.27728
1223	876	Baja California Sur	Rhizophora mangle	0.76482	0.748781	0.706013	0.710186	0.762575	0.771696	0.651169	0.595633	0.598088	0.641799	0.687604	2.91134
1224	877	Baja California Sur	Rhizophora mangle	0.767625	0.736093	0.693888	0.695341	0.743733	0.762458	0.601838	0.559103	0.544716	0.59017	0.651101	0.396106
1225	878	Baja California Sur	Rhizophora mangle	0.732566	0.698869	0.606287	0.637346	0.728282	0.743949	0.685095	0.515319	0.571154	0.688642	0.728258	0.406003
1226	879	Baja California Sur	Other mangrove species	0.635396	0.593774	0.528217	0.555551	0.631778	0.659272	0.579079	0.460878	0.4782	0.578735	0.6442	3.45598
1227	880	Baja California Sur	Rhizophora mangle	0.767745	0.749209	0.677055	0.680463	0.752902	0.772949	0.671129	0.566004	0.577946	0.635776	0.697427	0.217855
1228	881	Baja California Sur	Other mangrove species	0.645292	0.61562	0.537253	0.569697	0.652957	0.67572	0.623476	0.475114	0.500737	0.617309	0.674968	0.227758
1229	882	Baja California Sur	Rhizophora mangle	0.753436	0.718	0.694139	0.690976	0.71898	0.748544	0.573616	0.550596	0.539181	0.550628	0.62878	0.22776
1230	883	Baja California Sur	Other mangrove species	0.632897	0.598851	0.544042	0.550325	0.619191	0.646004	0.494252	0.407809	0.416722	0.495155	0.559731	38.0263
1231	888	Baja California Sur	Rhizophora mangle	0.76613	0.750348	0.710379	0.710715	0.755919	0.774091	0.656024	0.608165	0.605954	0.635593	0.689507	1.20811
1232	889	Baja California Sur	Other mangrove species	0.626862	0.588472	0.488754	0.504573	0.61973	0.625428	0.472339	0.419544	0.390711	0.50511	0.562223	0.247568
1233	884	Baja California Sur	Rhizophora mangle	0.770614	0.748638	0.704899	0.706186	0.756021	0.769935	0.629204	0.587059	0.576808	0.615981	0.674464	7.58549
1234	885	Baja California Sur	Rhizophora mangle	0.758308	0.739896	0.702704	0.699421	0.749885	0.764438	0.625188	0.581471	0.57899	0.619967	0.668353	2.09934
1235	886	Baja California Sur	Rhizophora mangle	0.761214	0.741286	0.695446	0.695313	0.748951	0.762935	0.620328	0.561081	0.567691	0.63085	0.669902	0.495126
1236	887	Baja California Sur	Rhizophora mangle	0.76638	0.743632	0.693708	0.695991	0.750252	0.765954	0.617026	0.573859	0.55724	0.605983	0.659513	0.554552
1237	890	Baja California Sur	Other mangrove species	0.670039	0.62684	0.576104	0.589182	0.649139	0.676225	0.518118	0.44613	0.451527	0.511529	0.580018	34.5115
1238	907	Baja California Sur	Rhizophora mangle	0.778664	0.737762	0.674424	0.702883	0.767005	0.779641	0.638939	0.569932	0.578584	0.640598	0.701767	0.42581
1239	891	Baja California Sur	Rhizophora mangle	0.757157	0.736914	0.696482	0.698972	0.751583	0.766348	0.649325	0.59939	0.596998	0.638827	0.687568	2.77271
1240	892	Baja California Sur	Rhizophora mangle	0.777708	0.753594	0.704698	0.70885	0.754511	0.777631	0.670122	0.616524	0.608075	0.642511	0.715555	0.851618
1241	893	Baja California Sur	Rhizophora mangle	0.766846	0.746547	0.709373	0.711417	0.750954	0.766607	0.616207	0.58812	0.577043	0.604797	0.660489	3.57485
1242	894	Baja California Sur	Other mangrove species	0.565421	0.523632	0.450884	0.470356	0.581165	0.624168	0.591783	0.394491	0.426412	0.587345	0.657032	0.851618
1243	895	Baja California Sur	Other mangrove species	0.546913	0.525885	0.490856	0.478336	0.532751	0.555866	0.450225	0.361852	0.367695	0.458324	0.525761	5.61471
1244	906	Baja California Sur	Rhizophora mangle	0.743668	0.726502	0.699824	0.699323	0.73316	0.750979	0.572342	0.542072	0.55327	0.566874	0.624037	0.207959
1245	896	Baja California Sur	Rhizophora mangle	0.757292	0.725257	0.670476	0.701506	0.74316	0.758496	0.605629	0.54922	0.55607	0.601149	0.653823	0.53474
1246	897	Baja California Sur	Rhizophora mangle	0.756353	0.72722	0.65709	0.684069	0.743257	0.756306	0.636716	0.564656	0.574648	0.626233	0.681334	1.62403
1247	898	Baja California Sur	Other mangrove species	0.619219	0.58061	0.534755	0.5446	0.605715	0.628776	0.473051	0.404268	0.411106	0.475616	0.539372	53.2363
1248	899	Baja California Sur	Other mangrove species	0.658448	0.607641	0.541538	0.565492	0.656767	0.674232	0.589102	0.487782	0.528455	0.590039	0.645545	0.782302
1249	900	Baja California Sur	Rhizophora mangle	0.781012	0.771469	0.731894	0.712581	0.767519	0.790433	0.622179	0.578806	0.542587	0.597735	0.659453	0.415909
1250	901	Baja California Sur	Other mangrove species	0.350016	0.360373	0.359455	0.367453	0.35672	0.373095	0.137562	0.16289	0.233963	0.246894	0.271677	0.435707
1251	902	Baja California Sur	Other mangrove species	0.652012	0.622226	0.539853	0.550444	0.640643	0.685251	0.58635	0.458648	0.47603	0.57585	0.645719	3.8323
1252	903	Baja California Sur	Other mangrove species	0.582	0.548895	0.506569	0.515013	0.569865	0.592848	0.482571	0.391511	0.400739	0.499303	0.56386	238.475
1253	904	Baja California Sur	Other mangrove species	0.378546	0.365008	0.339712	0.341039	0.359117	0.395314	0.0794275	0.114975	0.283435	0.26944	0.400105	0.851608
1254	905	Baja California Sur	Rhizophora mangle	0.762491	0.730405	0.701188	0.692029	0.734594	0.755312	0.608616	0.574493	0.568685	0.592459	0.656546	0.366395
1255	908	Baja California Sur	Rhizophora mangle	0.77306	0.753597	0.715096	0.71767	0.757705	0.773239	0.634892	0.598853	0.592283	0.619923	0.675928	24.6178
1256	909	Baja California Sur	Rhizophora mangle	0.770951	0.749157	0.707284	0.705494	0.744573	0.772115	0.660792	0.607423	0.611558	0.646336	0.697305	0.316877
1257	910	Baja California Sur	Rhizophora mangle	0.758732	0.724121	0.65522	0.699014	0.748207	0.763102	0.636613	0.54452	0.561614	0.623002	0.684411	0.198053
1258	911	Baja California Sur	Rhizophora mangle	0.772303	0.74466	0.688559	0.694216	0.755397	0.774352	0.654868	0.567924	0.580715	0.623764	0.689286	0.217858
1259	912	Baja California Sur	Rhizophora mangle	0.771755	0.742581	0.705834	0.70826	0.753439	0.771585	0.629058	0.58745	0.585024	0.617493	0.67611	8.06075
1260	913	Baja California Sur	Rhizophora mangle	0.764013	0.738254	0.672266	0.696024	0.749316	0.764222	0.685268	0.584758	0.625995	0.670474	0.716782	0.49512
1261	914	Baja California Sur	Rhizophora mangle	0.76386	0.744025	0.699564	0.690846	0.739002	0.762139	0.641149	0.580574	0.574906	0.637915	0.685057	0.28717
1262	915	Baja California Sur	Rhizophora mangle	0.767632	0.752086	0.699243	0.70378	0.74835	0.769984	0.654199	0.582674	0.59542	0.649757	0.701003	0.584241
1263	2940	Baja California Sur	Rhizophora mangle	0.745442	0.725708	0.683279	0.700919	0.745602	0.754202	0.592338	0.555679	0.571704	0.616092	0.658256	0.237833
1264	916	Baja California Sur	Other mangrove species	0.722755	0.692449	0.656725	0.659629	0.705336	0.728292	0.567412	0.544698	0.544488	0.562451	0.629506	0.475322
1265	917	Baja California Sur	Rhizophora mangle	0.75645	0.731716	0.70275	0.702902	0.729928	0.755058	0.588151	0.560523	0.559758	0.57413	0.63677	0.950659
1266	918	Baja California Sur	Other mangrove species	0.68767	0.607582	0.54968	0.573015	0.681564	0.695961	0.585566	0.460685	0.473804	0.59181	0.647091	1.20811
1267	919	Baja California Sur	Rhizophora mangle	0.78216	0.747297	0.707489	0.704538	0.755702	0.780406	0.623256	0.574477	0.570253	0.610949	0.670219	0.455524
1268	920	Baja California Sur	Other mangrove species	0.707303	0.684205	0.626565	0.632131	0.691099	0.710904	0.593227	0.538193	0.539089	0.586796	0.643123	3.80257
1269	921	Baja California Sur	Rhizophora mangle	0.768075	0.737135	0.697868	0.691174	0.73729	0.768156	0.634927	0.587397	0.5814	0.610751	0.674422	0.316878
1270	930	Baja California Sur	Rhizophora mangle	0.770841	0.747355	0.704665	0.708438	0.753423	0.76888	0.624995	0.593754	0.572753	0.614383	0.677899	1.14867
1271	9387	Nayarit	Other mangrove species	0.591901	0.533125	0.421065	0.396064	0.562503	0.585041	0.410061	0.282734	0.279831	0.471438	0.48652	58.8744
1272	922	Baja California Sur	Other mangrove species	0.633946	0.588041	0.537469	0.545044	0.611072	0.647221	0.528151	0.424597	0.434873	0.522215	0.589437	13.7846
1273	931	Baja California Sur	Rhizophora mangle	0.756569	0.715321	0.655893	0.697813	0.742417	0.757961	0.611353	0.550942	0.555352	0.620176	0.670379	0.227753
1274	9413	Nayarit	Other mangrove species	0.565094	0.486502	0.353949	0.326543	0.506761	0.560714	0.343623	0.217509	0.264064	0.458049	0.47568	96.2539
1275	923	Baja California Sur	Other mangrove species	0.659101	0.596481	0.543025	0.556534	0.655319	0.677201	0.554024	0.446341	0.449735	0.5627	0.615822	4.10955
1276	924	Baja California Sur	Rhizophora mangle	0.772935	0.745655	0.704946	0.705486	0.757703	0.77404	0.631462	0.584888	0.579879	0.619391	0.678153	1.48538
1277	925	Baja California Sur	Rhizophora mangle	0.734332	0.707829	0.677206	0.687911	0.713203	0.737365	0.561543	0.528428	0.534776	0.545034	0.614984	0.198051
1278	926	Baja California Sur	Rhizophora mangle	0.763072	0.732412	0.693142	0.700319	0.746611	0.763018	0.611464	0.56946	0.568893	0.60519	0.664198	1.28733
1279	927	Baja California Sur	Rhizophora mangle	0.771903	0.74909	0.702398	0.710949	0.757004	0.771114	0.628734	0.575462	0.573135	0.616412	0.671063	1.39623
1280	928	Baja California Sur	Rhizophora mangle	0.763598	0.726718	0.683831	0.698737	0.74448	0.758913	0.612264	0.565001	0.566409	0.612801	0.667396	0.247558
1281	929	Baja California Sur	Rhizophora mangle	0.762678	0.73067	0.687409	0.699595	0.747886	0.761687	0.60827	0.554294	0.562252	0.601476	0.662028	0.31688
1282	21592	Sinaloa	Rhizophora mangle	0.769647	0.763957	0.728225	0.732934	0.766082	0.789213	0.613615	0.543123	0.547473	0.606526	0.67541	57.9311
1283	933	Baja California Sur	Rhizophora mangle	0.765598	0.74644	0.701068	0.693412	0.735797	0.762279	0.611325	0.556455	0.541874	0.582785	0.646859	0.306973
1284	934	Baja California Sur	Rhizophora mangle	0.765924	0.752035	0.699482	0.703534	0.751475	0.766281	0.649055	0.596332	0.59524	0.634563	0.685144	1.18829
1285	935	Baja California Sur	Rhizophora mangle	0.770558	0.739645	0.700505	0.702473	0.752368	0.769493	0.623103	0.579049	0.577481	0.61328	0.671886	2.55487
1286	936	Baja California Sur	Rhizophora mangle	0.760639	0.742602	0.702469	0.698996	0.742819	0.763456	0.636564	0.588441	0.584815	0.612155	0.6692	0.37629
1287	937	Baja California Sur	Rhizophora mangle	0.765125	0.730613	0.695503	0.701029	0.748834	0.762855	0.596636	0.560448	0.553943	0.60025	0.653762	0.217852
1288	938	Baja California Sur	Rhizophora mangle	0.765407	0.73472	0.683832	0.700926	0.752312	0.766061	0.633367	0.568475	0.570805	0.621122	0.679161	0.802107
1289	939	Baja California Sur	Rhizophora mangle	0.765579	0.748435	0.702951	0.707484	0.750485	0.764175	0.618466	0.571542	0.570886	0.603297	0.656719	1.44574
1290	960	Baja California Sur	Rhizophora mangle	0.773412	0.754721	0.687768	0.694102	0.748259	0.775142	0.705935	0.588564	0.621676	0.688366	0.743129	0.346579
1291	24617	Sonora	Other mangrove species	0.512415	0.461897	0.399856	0.418692	0.501775	0.532646	0.29754	0.259611	0.285647	0.393572	0.446302	50.5519
1292	940	Baja California Sur	Rhizophora mangle	0.768726	0.756904	0.720376	0.704068	0.765355	0.777319	0.64794	0.586797	0.57574	0.640698	0.683122	1.47549
1293	941	Baja California Sur	Rhizophora mangle	0.764738	0.75324	0.706104	0.70452	0.744402	0.768613	0.659955	0.595497	0.603547	0.650642	0.699856	0.297068
1294	942	Baja California Sur	Rhizophora mangle	0.769843	0.744791	0.67664	0.693325	0.742851	0.765965	0.672827	0.585476	0.604749	0.655902	0.71344	0.594137
1295	943	Baja California Sur	Rhizophora mangle	0.766132	0.729183	0.688916	0.707609	0.754719	0.763755	0.621409	0.570039	0.585898	0.648984	0.67936	0.604039
1296	944	Baja California Sur	Rhizophora mangle	0.768148	0.744715	0.690533	0.704092	0.751922	0.768096	0.674884	0.603361	0.617086	0.652128	0.716838	0.425798
1297	945	Baja California Sur	Other mangrove species	0.668109	0.649362	0.553263	0.581486	0.654943	0.677273	0.613387	0.49127	0.517343	0.602869	0.664973	0.465408
1298	946	Baja California Sur	Other mangrove species	0.668843	0.647797	0.589207	0.595122	0.686571	0.694527	0.553499	0.491982	0.489362	0.580453	0.612522	0.227761
1299	947	Baja California Sur	Rhizophora mangle	0.768684	0.744917	0.722779	0.712342	0.766086	0.774191	0.631504	0.586467	0.574334	0.64832	0.682629	0.316883
1300	948	Baja California Sur	Rhizophora mangle	0.770914	0.746282	0.694811	0.701622	0.749388	0.768515	0.675084	0.618902	0.614483	0.650778	0.712477	0.495114
1301	949	Baja California Sur	Rhizophora mangle	0.761595	0.736071	0.688405	0.682164	0.763805	0.772429	0.655115	0.577536	0.586058	0.652917	0.69872	0.198053
1302	950	Baja California Sur	Rhizophora mangle	0.772649	0.745855	0.68662	0.704742	0.752062	0.77194	0.650032	0.567834	0.591475	0.626305	0.693323	0.425798
1303	951	Baja California Sur	Rhizophora mangle	0.753191	0.741304	0.714333	0.700858	0.750997	0.764218	0.61864	0.569728	0.559688	0.623633	0.662218	1.60423
1304	952	Baja California Sur	Rhizophora mangle	0.780314	0.76223	0.707386	0.70867	0.758132	0.781045	0.673263	0.603859	0.61174	0.655138	0.711483	0.742672
1305	953	Baja California Sur	Rhizophora mangle	0.7677	0.736669	0.683636	0.691569	0.745685	0.764791	0.664016	0.611276	0.607587	0.645848	0.707975	0.405993
1306	954	Baja California Sur	Other mangrove species	0.59195	0.605658	0.546866	0.534299	0.596976	0.623375	0.610553	0.506687	0.500733	0.577677	0.641392	0.237655
1307	955	Baja California Sur	Rhizophora mangle	0.770709	0.745952	0.689601	0.703532	0.75601	0.773385	0.673593	0.587252	0.619569	0.647956	0.708941	0.39609
1308	956	Baja California Sur	Rhizophora mangle	0.771669	0.766112	0.725899	0.717085	0.755147	0.773173	0.646709	0.621317	0.59519	0.618455	0.673547	0.732765
1309	957	Baja California Sur	Rhizophora mangle	0.761658	0.740396	0.717205	0.718429	0.765585	0.771439	0.654771	0.603479	0.610004	0.656981	0.698298	0.297079
1310	958	Baja California Sur	Rhizophora mangle	0.762943	0.7434	0.721022	0.716554	0.765848	0.774983	0.62553	0.584668	0.58688	0.629839	0.673711	1.75276
1311	959	Baja California Sur	Rhizophora mangle	0.764193	0.751963	0.730214	0.718751	0.764766	0.775284	0.629431	0.588149	0.574544	0.622795	0.668706	7.74387
1312	961	Baja California Sur	Rhizophora mangle	0.783448	0.769849	0.727865	0.730246	0.767193	0.785857	0.661971	0.610369	0.617336	0.636124	0.700503	1.7428
1313	962	Baja California Sur	Other mangrove species	0.639635	0.594911	0.530347	0.550025	0.636047	0.664427	0.488515	0.414401	0.43287	0.517851	0.570845	4.15895
1314	963	Baja California Sur	Rhizophora mangle	0.742563	0.710266	0.674504	0.669962	0.747918	0.759643	0.639313	0.565199	0.566517	0.64297	0.686432	1.35665
1315	964	Baja California Sur	Rhizophora mangle	0.77165	0.758036	0.712909	0.719272	0.763417	0.771922	0.657932	0.608191	0.603874	0.643973	0.688326	1.61407
1316	965	Baja California Sur	Rhizophora mangle	0.767087	0.745	0.669109	0.690199	0.750293	0.768042	0.66312	0.57564	0.595094	0.664677	0.713371	0.445603
1317	1491	Baja California Sur	Rhizophora mangle	0.757462	0.732736	0.692691	0.695953	0.737739	0.756292	0.600365	0.543833	0.551919	0.590918	0.642031	0.237638
1318	966	Baja California Sur	Rhizophora mangle	0.754986	0.745567	0.713568	0.69807	0.752557	0.768527	0.634657	0.557558	0.572932	0.617131	0.671746	0.455519
1319	967	Baja California Sur	Rhizophora mangle	0.757408	0.747163	0.719353	0.712386	0.757359	0.768563	0.620492	0.573176	0.568477	0.617487	0.656397	0.534739
1320	968	Baja California Sur	Rhizophora mangle	0.772418	0.743911	0.697464	0.694622	0.753146	0.772861	0.624514	0.565886	0.555678	0.61413	0.672557	1.07937
1321	969	Baja California Sur	Rhizophora mangle	0.762055	0.736195	0.68966	0.701305	0.741168	0.760701	0.652639	0.587289	0.609895	0.635632	0.695926	0.306969
1322	970	Baja California Sur	Rhizophora mangle	0.753576	0.743006	0.713774	0.697726	0.750435	0.764789	0.630045	0.575279	0.55914	0.613787	0.663652	0.227759
1323	971	Baja California Sur	Rhizophora mangle	0.75817	0.74768	0.719528	0.707221	0.756957	0.773598	0.640532	0.588983	0.575212	0.627696	0.673552	0.891232
1324	972	Baja California Sur	Rhizophora mangle	0.747824	0.719465	0.689785	0.692128	0.736852	0.753239	0.600911	0.546152	0.567353	0.614691	0.663815	0.217833
1325	973	Baja California Sur	Rhizophora mangle	0.736686	0.716317	0.682797	0.698177	0.736935	0.744207	0.597957	0.559415	0.56582	0.595421	0.65832	2.36628
1326	974	Baja California Sur	Rhizophora mangle	0.76434	0.747391	0.711243	0.710403	0.757454	0.769172	0.624872	0.566615	0.56323	0.62834	0.669194	1.74266
1327	975	Baja California Sur	Rhizophora mangle	0.754013	0.736477	0.693971	0.691117	0.750955	0.765122	0.636065	0.56583	0.567599	0.644125	0.688196	2.93085
1328	976	Baja California Sur	Other mangrove species	0.642811	0.61581	0.563801	0.555037	0.631584	0.66086	0.502064	0.408887	0.43782	0.549697	0.596622	3.39622
1329	977	Baja California Sur	Rhizophora mangle	0.746907	0.73284	0.694084	0.703556	0.740794	0.753155	0.603041	0.547998	0.548152	0.577727	0.648102	0.207916
1330	978	Baja California Sur	Rhizophora mangle	0.745496	0.710005	0.676441	0.697591	0.718999	0.748991	0.552261	0.496764	0.516153	0.522866	0.601564	0.247522
1331	979	Baja California Sur	Rhizophora mangle	0.776647	0.74083	0.68259	0.710665	0.765146	0.77601	0.630305	0.559307	0.55978	0.625203	0.673287	0.405931
1332	980	Baja California Sur	Rhizophora mangle	0.750506	0.729994	0.69741	0.709108	0.74148	0.755475	0.609258	0.564656	0.560149	0.603083	0.663213	0.683153
1333	981	Baja California Sur	Rhizophora mangle	0.757574	0.743029	0.689846	0.7007	0.757371	0.767747	0.653438	0.581571	0.593228	0.666002	0.698824	0.683201
1334	982	Baja California Sur	Rhizophora mangle	0.757396	0.73723	0.684848	0.697133	0.747731	0.763826	0.611838	0.523515	0.546855	0.596248	0.64739	0.257425
1335	2149	Baja California Sur	Rhizophora mangle	0.768615	0.736313	0.677229	0.701214	0.750793	0.771336	0.659571	0.568669	0.586982	0.663544	0.703293	0.306924
1336	985	Baja California Sur	Rhizophora mangle	0.750769	0.734463	0.656733	0.681369	0.745039	0.759063	0.678097	0.597848	0.600086	0.686678	0.717421	0.356444
1337	986	Baja California Sur	Other mangrove species	0.672504	0.622819	0.551424	0.555347	0.63334	0.68938	0.587899	0.47398	0.48248	0.564049	0.636379	2.10879
1338	987	Baja California Sur	Rhizophora mangle	0.759572	0.747941	0.711303	0.702598	0.747126	0.761212	0.648697	0.60515	0.588737	0.6507	0.687199	1.56448
1339	988	Baja California Sur	Rhizophora mangle	0.772461	0.7517	0.708354	0.725746	0.770404	0.775352	0.63536	0.588483	0.57823	0.636248	0.676251	0.891068
1340	989	Baja California Sur	Other mangrove species	0.713136	0.692908	0.655468	0.650979	0.705196	0.725703	0.592367	0.548072	0.519664	0.607624	0.682337	0.485187
1341	990	Baja California Sur	Rhizophora mangle	0.759431	0.732517	0.671075	0.687594	0.742309	0.758098	0.654325	0.578363	0.586461	0.64734	0.693073	0.366328
1342	991	Baja California Sur	Rhizophora mangle	0.74983	0.732182	0.70051	0.706999	0.744776	0.753467	0.608623	0.561723	0.5572	0.614341	0.653023	2.62388
1343	996	Baja California Sur	Other mangrove species	0.535288	0.588837	0.507454	0.47623	0.567367	0.645244	0.559218	0.465415	0.462309	0.564006	0.648857	0.455482
1344	992	Baja California Sur	Other mangrove species	0.639398	0.615773	0.553725	0.558205	0.626834	0.656594	0.483625	0.406533	0.423045	0.494533	0.552661	2.82191
1345	993	Baja California Sur	Other mangrove species	0.523852	0.488952	0.453277	0.455751	0.510838	0.540405	0.315713	0.244304	0.250102	0.299029	0.36474	2.23759
1346	994	Baja California Sur	Other mangrove species	0.562279	0.518182	0.475202	0.465762	0.550434	0.58669	0.446731	0.360112	0.37753	0.495408	0.53244	22.9623
1347	995	Baja California Sur	Rhizophora mangle	0.737178	0.722331	0.682043	0.682403	0.737501	0.750642	0.653561	0.589692	0.582176	0.660776	0.727963	4.22806
1348	1012	Baja California Sur	Rhizophora mangle	0.748311	0.725879	0.656517	0.666299	0.731124	0.737368	0.661472	0.588544	0.582137	0.644197	0.691057	0.23761
1349	997	Baja California Sur	Other mangrove species	0.591808	0.551502	0.509742	0.505207	0.5923	0.61584	0.477993	0.374456	0.392911	0.505872	0.554421	9.74282
1350	998	Baja California Sur	Rhizophora mangle	0.773081	0.745402	0.71153	0.708907	0.749785	0.772997	0.62273	0.588883	0.572353	0.599096	0.657644	4.20781
1351	999	Baja California Sur	Rhizophora mangle	0.762707	0.750494	0.719846	0.710571	0.753809	0.765582	0.649195	0.603583	0.591348	0.656365	0.69321	2.89132
1352	1000	Baja California Sur	Other mangrove species	0.640324	0.604387	0.564562	0.56503	0.624458	0.64775	0.455714	0.39098	0.420975	0.484779	0.532629	4.49528
1353	1001	Baja California Sur	Rhizophora mangle	0.759904	0.73145	0.697016	0.703755	0.736713	0.759466	0.611143	0.572945	0.570774	0.585624	0.659639	3.47517
1354	1002	Baja California Sur	Rhizophora mangle	0.756925	0.721504	0.698922	0.709576	0.728502	0.754858	0.592303	0.571762	0.584186	0.601448	0.680393	0.40593
1355	1003	Baja California Sur	Rhizophora mangle	0.753528	0.736304	0.6777	0.690248	0.734259	0.751948	0.646626	0.575764	0.59284	0.663424	0.689487	0.237611
1356	1013	Baja California Sur	Rhizophora mangle	0.759213	0.743197	0.69702	0.699896	0.756571	0.7665	0.636699	0.556816	0.560732	0.63329	0.672449	3.54471
1357	1004	Baja California Sur	Other mangrove species	0.627704	0.584927	0.531409	0.525482	0.627747	0.651475	0.486653	0.380789	0.408949	0.5473	0.580497	3.37642
1358	1005	Baja California Sur	Rhizophora mangle	0.766561	0.754954	0.709324	0.708944	0.763671	0.775361	0.653636	0.585768	0.587826	0.654819	0.697333	4.80225
1359	1006	Baja California Sur	Rhizophora mangle	0.750592	0.730961	0.705145	0.699941	0.735118	0.758214	0.573377	0.538259	0.524219	0.553596	0.622182	0.316823
1360	1007	Baja California Sur	Rhizophora mangle	0.770663	0.731109	0.707246	0.70619	0.743529	0.771385	0.589639	0.556691	0.553469	0.622545	0.663982	0.237629
1361	1014	Baja California Sur	Rhizophora mangle	0.764639	0.752046	0.711682	0.713521	0.756791	0.767406	0.608148	0.564672	0.557537	0.597139	0.634234	2.04949
1362	2180	Baja California Sur	Other mangrove species	0.59738	0.585676	0.515912	0.529988	0.61034	0.614359	0.633786	0.47701	0.52247	0.637185	0.672496	0.257429
1363	1008	Baja California Sur	Rhizophora mangle	0.757851	0.733538	0.698934	0.7004	0.739531	0.757715	0.601057	0.56377	0.554641	0.578283	0.643268	6.7622
1364	1009	Baja California Sur	Other mangrove species	0.585049	0.568698	0.522057	0.523065	0.584844	0.614841	0.384626	0.299457	0.307842	0.382139	0.450668	1.62383
1365	1010	Baja California Sur	Other mangrove species	0.601925	0.565353	0.519507	0.514773	0.596042	0.625081	0.470006	0.370744	0.404101	0.514113	0.553556	1.15844
1366	1011	Baja California Sur	Other mangrove species	0.616899	0.579421	0.565333	0.552953	0.618078	0.657957	0.357436	0.329304	0.326106	0.385635	0.558437	0.653516
1367	2941	Baja California Sur	Rhizophora mangle	0.743787	0.737357	0.680224	0.687321	0.733299	0.749433	0.669482	0.61714	0.62517	0.678205	0.715689	0.257651
1368	1015	Baja California Sur	Rhizophora mangle	0.753192	0.728835	0.6993	0.701971	0.732343	0.755348	0.598049	0.566192	0.558025	0.576221	0.648117	8.74233
1369	1016	Baja California Sur	Other mangrove species	0.567234	0.56004	0.492618	0.507791	0.614621	0.621664	0.508805	0.417613	0.440433	0.542308	0.610184	0.792141
1370	1017	Baja California Sur	Rhizophora mangle	0.755557	0.735682	0.701375	0.693523	0.751381	0.768959	0.619833	0.555794	0.552877	0.628141	0.669142	1.69316
1371	1018	Baja California Sur	Other mangrove species	0.729056	0.689231	0.627696	0.641624	0.713448	0.72844	0.626709	0.506942	0.560104	0.630857	0.681985	0.227735
1372	1019	Baja California Sur	Rhizophora mangle	0.756524	0.738543	0.690411	0.702965	0.741426	0.757215	0.634413	0.576946	0.578157	0.617272	0.673986	0.20791
1373	1020	Baja California Sur	Other mangrove species	0.590811	0.607174	0.539843	0.55537	0.636495	0.643678	0.592703	0.497673	0.486653	0.585878	0.636453	0.415858
1374	1021	Baja California Sur	Rhizophora mangle	0.739745	0.724114	0.694655	0.688072	0.730944	0.747237	0.669512	0.577922	0.601628	0.68434	0.716693	0.356462
1375	1022	Baja California Sur	Other mangrove species	0.652519	0.6141	0.575641	0.574028	0.626185	0.657489	0.44229	0.397215	0.405739	0.453173	0.514824	26.4554
1376	1023	Baja California Sur	Rhizophora mangle	0.768607	0.750942	0.705942	0.711977	0.759375	0.76891	0.631613	0.572846	0.570446	0.618394	0.662605	1.72273
1377	1024	Baja California Sur	Other mangrove species	0.595311	0.605388	0.583057	0.563895	0.573557	0.649902	0.315514	0.298666	0.258147	0.236501	0.353717	0.237616
1378	1025	Baja California Sur	Rhizophora mangle	0.750993	0.741369	0.711598	0.700104	0.742181	0.757841	0.650544	0.595079	0.578446	0.647762	0.693244	0.930761
1379	1026	Baja California Sur	Other mangrove species	0.609525	0.583821	0.517951	0.529654	0.662309	0.658748	0.594037	0.500964	0.51055	0.661015	0.682832	0.455479
1380	1027	Baja California Sur	Other mangrove species	0.656014	0.638637	0.592997	0.577617	0.657645	0.680801	0.530164	0.46823	0.461405	0.558805	0.59876	0.623808
1381	1028	Baja California Sur	Rhizophora mangle	0.739042	0.724427	0.648113	0.657694	0.737938	0.745884	0.649447	0.574814	0.571395	0.670313	0.697383	0.336651
1382	1029	Baja California Sur	Rhizophora mangle	0.753478	0.737897	0.704744	0.695474	0.734023	0.754208	0.646438	0.589365	0.57973	0.642559	0.68754	0.564398
1383	1030	Baja California Sur	Rhizophora mangle	0.742619	0.7176	0.691167	0.693013	0.7224	0.742586	0.575391	0.540354	0.536237	0.549536	0.630859	0.920767
1384	2262	Baja California Sur	Rhizophora mangle	0.763311	0.75208	0.716027	0.708858	0.758161	0.760934	0.617762	0.58038	0.576618	0.611916	0.651383	0.495384
1385	1031	Baja California Sur	Other mangrove species	0.651009	0.623078	0.58243	0.583227	0.634507	0.656866	0.489871	0.418756	0.448094	0.517763	0.567704	2.43575
1386	1032	Baja California Sur	Other mangrove species	0.465946	0.426728	0.39045	0.356871	0.441108	0.473118	0.377944	0.252386	0.277688	0.426797	0.468317	0.58417
1387	1033	Baja California Sur	Other mangrove species	0.49403	0.456114	0.414825	0.397194	0.501727	0.570448	0.545967	0.404674	0.451117	0.601533	0.641111	0.227732
1388	1034	Baja California Sur	Rhizophora mangle	0.761681	0.738731	0.704015	0.702625	0.745202	0.766473	0.586995	0.54123	0.539895	0.569551	0.632688	0.415835
1389	1035	Baja California Sur	Rhizophora mangle	0.746996	0.726254	0.692721	0.691134	0.742975	0.759881	0.642256	0.577273	0.56838	0.644473	0.731378	3.64384
1390	1036	Baja California Sur	Other mangrove species	0.71951	0.691012	0.670328	0.660293	0.705103	0.729251	0.558416	0.508516	0.500483	0.579342	0.628111	0.237635
1391	1037	Baja California Sur	Rhizophora mangle	0.756594	0.736092	0.701359	0.692855	0.740802	0.761669	0.596361	0.551594	0.546849	0.630916	0.662538	0.465365
1392	1042	Baja California Sur	Rhizophora mangle	0.715307	0.722099	0.603126	0.613676	0.727426	0.720489	0.66467	0.575086	0.57144	0.674671	0.700409	0.346553
1393	1059	Baja California Sur	Other mangrove species	0.662697	0.599284	0.532137	0.525908	0.656401	0.662875	0.575611	0.498343	0.478028	0.610688	0.655207	0.306952
1394	1097	Baja California Sur	Rhizophora mangle	0.751834	0.717833	0.693594	0.679215	0.715791	0.740993	0.581392	0.531224	0.528257	0.564738	0.625709	0.257435
1395	1038	Baja California Sur	Other mangrove species	0.585017	0.551494	0.501301	0.500957	0.591348	0.623217	0.359246	0.298927	0.328342	0.418957	0.474041	2.98035
1396	1039	Baja California Sur	Other mangrove species	0.751243	0.712896	0.676907	0.674066	0.720249	0.747664	0.598378	0.554547	0.546382	0.572221	0.649343	0.198014
1397	1040	Baja California Sur	Other mangrove species	0.605671	0.55501	0.511741	0.514735	0.612014	0.611888	0.435045	0.365602	0.362904	0.454075	0.50179	2.93064
1398	1041	Baja California Sur	Other mangrove species	0.616683	0.588175	0.536725	0.526655	0.611067	0.647509	0.511337	0.405734	0.418574	0.51699	0.575281	4.54479
1399	1043	Baja California Sur	Rhizophora mangle	0.754824	0.731774	0.701293	0.703612	0.737023	0.759994	0.585539	0.554765	0.549457	0.559897	0.632317	3.91078
1400	1044	Baja California Sur	Other mangrove species	0.647719	0.602964	0.559265	0.561016	0.616286	0.652313	0.509727	0.443476	0.450815	0.50895	0.570905	326.548
1401	1045	Baja California Sur	Rhizophora mangle	0.749821	0.715902	0.695084	0.690757	0.719869	0.751796	0.543982	0.522585	0.514121	0.519112	0.587832	0.287124
1402	1046	Baja California Sur	Rhizophora mangle	0.752562	0.730865	0.687444	0.69053	0.737181	0.764954	0.636579	0.56227	0.566999	0.664447	0.696987	0.227732
1403	1047	Baja California Sur	Other mangrove species	0.710025	0.671336	0.63702	0.634662	0.698787	0.717213	0.553435	0.491914	0.491714	0.561438	0.612163	0.445564
1404	1048	Baja California Sur	Other mangrove species	0.653931	0.645447	0.60217	0.607175	0.664402	0.673615	0.45324	0.403963	0.411569	0.465703	0.504053	0.643589
1405	1049	Baja California Sur	Other mangrove species	0.644513	0.594505	0.513547	0.553385	0.6201	0.671372	0.581113	0.465763	0.491065	0.587215	0.649854	2.3266
1406	1050	Baja California Sur	Other mangrove species	0.593007	0.499592	0.417613	0.466299	0.630551	0.627088	0.513451	0.377316	0.437958	0.613125	0.648127	0.297052
1407	1051	Baja California Sur	Rhizophora mangle	0.751376	0.727555	0.683004	0.695675	0.740759	0.757532	0.662902	0.59188	0.596359	0.673776	0.711312	0.604005
1408	1058	Baja California Sur	Other mangrove species	0.587855	0.637188	0.539135	0.561182	0.666779	0.624704	0.386531	0.28386	0.303848	0.423605	0.400061	0.227733
1409	1052	Baja California Sur	Other mangrove species	0.635329	0.563995	0.515661	0.525575	0.641942	0.654952	0.54506	0.444939	0.449304	0.551995	0.607748	2.91079
1410	1053	Baja California Sur	Other mangrove species	0.678151	0.626924	0.556799	0.58133	0.646353	0.684336	0.559709	0.461736	0.488673	0.557127	0.619017	4.63342
1411	1054	Baja California Sur	Other mangrove species	0.625005	0.572141	0.50999	0.536475	0.631059	0.657499	0.401256	0.323516	0.333268	0.44221	0.541575	2.3071
1412	1055	Baja California Sur	Other mangrove species	0.565142	0.515602	0.4724	0.459628	0.556169	0.591101	0.440826	0.354704	0.370512	0.485693	0.527192	29.3091
1413	1056	Baja California Sur	Other mangrove species	0.731679	0.699366	0.661712	0.65499	0.709455	0.728063	0.580461	0.516615	0.509326	0.57046	0.624849	0.465363
1414	1057	Baja California Sur	Other mangrove species	0.704196	0.670529	0.605719	0.621243	0.685383	0.706583	0.5754	0.495617	0.503655	0.566553	0.626656	3.42564
1415	2942	Baja California Sur	Other mangrove species	0.408412	0.490515	0.338408	0.352293	0.532022	0.465872	0.596861	0.427784	0.470704	0.593955	0.602742	0.208104
1416	1060	Baja California Sur	Other mangrove species	0.603833	0.555951	0.52089	0.506669	0.604035	0.633054	0.379486	0.338484	0.335337	0.463879	0.498581	1.98028
1417	1061	Baja California Sur	Rhizophora mangle	0.769563	0.742968	0.695635	0.700343	0.747327	0.769585	0.634564	0.574454	0.580499	0.61534	0.669638	2.32667
1418	1062	Baja California Sur	Other mangrove species	0.656921	0.629532	0.593349	0.602616	0.651689	0.673706	0.466424	0.405038	0.43267	0.476491	0.536733	6.8716
1419	1063	Baja California Sur	Other mangrove species	0.661326	0.598589	0.561839	0.547049	0.70485	0.690015	0.590547	0.487918	0.471823	0.637343	0.699668	0.217833
1420	1064	Baja California Sur	Other mangrove species	0.693234	0.643409	0.5755	0.595065	0.659686	0.695627	0.569455	0.480731	0.49185	0.561052	0.61952	2.2771
1421	1065	Baja California Sur	Other mangrove species	0.742332	0.707333	0.663999	0.66192	0.712367	0.741233	0.58474	0.535052	0.525412	0.557029	0.630017	2.24745
1422	1066	Baja California Sur	Rhizophora mangle	0.75264	0.72948	0.701559	0.710491	0.754768	0.765857	0.612006	0.553471	0.564525	0.625083	0.677707	1.02976
1423	1067	Baja California Sur	Rhizophora mangle	0.764411	0.749672	0.699238	0.712597	0.758004	0.763153	0.636676	0.580822	0.570961	0.625049	0.661838	0.603943
1424	1068	Baja California Sur	Other mangrove species	0.719819	0.701025	0.664777	0.663384	0.714204	0.729677	0.5955	0.546421	0.52354	0.608421	0.653855	0.277247
1425	1069	Baja California Sur	Rhizophora mangle	0.761207	0.733227	0.668283	0.685598	0.739027	0.763462	0.660749	0.563747	0.581112	0.654206	0.700145	0.247517
1426	1070	Baja California Sur	Rhizophora mangle	0.754736	0.724294	0.688738	0.69815	0.73868	0.757473	0.576451	0.525219	0.545168	0.558711	0.625583	0.45544
1427	1071	Baja California Sur	Other mangrove species	0.679405	0.641651	0.612577	0.602814	0.666746	0.684194	0.501113	0.447455	0.439763	0.517611	0.564791	1.00003
1428	1073	Baja California Sur	Other mangrove species	0.645827	0.62485	0.546681	0.580407	0.64313	0.676153	0.606333	0.472523	0.508478	0.592786	0.666764	1.38609
1429	1105	Baja California Sur	Other mangrove species	0.687273	0.650514	0.589305	0.613854	0.693264	0.708305	0.600719	0.506956	0.521308	0.63177	0.653439	0.257443
1430	1072	Baja California Sur	Rhizophora mangle	0.756229	0.743717	0.712581	0.708132	0.754026	0.765715	0.650341	0.602594	0.587537	0.663497	0.706332	17.7538
1431	1393	Baja California Sur	Rhizophora mangle	0.757671	0.721394	0.695189	0.688948	0.74212	0.768434	0.615376	0.567923	0.544002	0.621315	0.69071	0.237636
1432	1074	Baja California Sur	Rhizophora mangle	0.744428	0.716628	0.688496	0.691152	0.751718	0.759255	0.608924	0.547624	0.559275	0.637021	0.680648	1.19811
1433	1076	Baja California Sur	Other mangrove species	0.743897	0.712658	0.64913	0.663522	0.724303	0.744421	0.599263	0.527519	0.527767	0.582571	0.642207	1.31679
1434	1077	Baja California Sur	Rhizophora mangle	0.770769	0.741507	0.689535	0.698211	0.750577	0.769232	0.620737	0.561393	0.564876	0.608114	0.661271	1.16828
1435	1078	Baja California Sur	Other mangrove species	0.662277	0.671139	0.604005	0.605919	0.671908	0.699461	0.628524	0.512606	0.536427	0.624385	0.676593	0.198034
1436	1084	Baja California Sur	Rhizophora mangle	0.754879	0.724666	0.697598	0.70775	0.748932	0.763676	0.618641	0.553449	0.577289	0.630509	0.681878	1.50503
1437	1085	Baja California Sur	Rhizophora mangle	0.761955	0.734807	0.681453	0.701946	0.745182	0.762749	0.650941	0.586872	0.593271	0.644655	0.692616	0.683131
1438	1086	Baja California Sur	Other mangrove species	0.63041	0.596574	0.548474	0.529528	0.629919	0.65106	0.518523	0.464384	0.436418	0.547568	0.593529	2.16847
1439	4605	Baja California Sur	Negative process of change	0.619303	0.521743	0.447921	0.441451	0.536291	0.617717	0.401283	0.31567	0.255516	0.404065	0.504679	0.217808
1440	1079	Baja California Sur	Other mangrove species	0.581983	0.540762	0.489087	0.492743	0.551242	0.593708	0.460907	0.373486	0.406084	0.478088	0.541988	9.57371
1441	1080	Baja California Sur	Rhizophora mangle	0.768639	0.737289	0.694824	0.694654	0.746621	0.767987	0.613898	0.55732	0.56254	0.595401	0.646651	0.405929
1442	1081	Baja California Sur	Rhizophora mangle	0.738222	0.720269	0.675896	0.683174	0.734584	0.747098	0.659973	0.586105	0.576826	0.666039	0.702984	1.71299
1443	1082	Baja California Sur	Rhizophora mangle	0.736716	0.719034	0.685839	0.677862	0.73746	0.749424	0.642896	0.583473	0.569144	0.661273	0.701826	1.31692
1444	1095	Baja California Sur	Rhizophora mangle	0.757497	0.736451	0.687808	0.701331	0.743132	0.756036	0.630309	0.546687	0.577231	0.606137	0.654196	0.267323
1445	4348	Baja California Sur	Other mangrove species	0.719235	0.672688	0.636206	0.6355	0.702209	0.72693	0.558593	0.496527	0.480639	0.563721	0.614751	0.217825
1446	1087	Baja California Sur	Other mangrove species	0.633145	0.589287	0.527755	0.509932	0.660696	0.639595	0.594158	0.513369	0.492636	0.627808	0.668665	0.643608
1447	1088	Baja California Sur	Other mangrove species	0.686512	0.653498	0.610719	0.622451	0.697615	0.697203	0.55763	0.514018	0.514224	0.588812	0.630283	0.237631
1448	1089	Baja California Sur	Other mangrove species	0.731111	0.689542	0.663753	0.656875	0.702516	0.72748	0.567793	0.51251	0.510772	0.560802	0.617529	1.09904
1449	1090	Baja California Sur	Other mangrove species	0.727577	0.704198	0.653618	0.664418	0.722667	0.731948	0.583294	0.511265	0.516868	0.58652	0.644031	0.257436
1450	1091	Baja California Sur	Other mangrove species	0.605231	0.568459	0.514072	0.505442	0.608394	0.629647	0.398567	0.323752	0.32151	0.466505	0.528113	0.792118
1451	1092	Baja California Sur	Other mangrove species	0.645206	0.553369	0.502655	0.501806	0.668179	0.664706	0.564856	0.419817	0.457449	0.575137	0.621408	0.633641
1452	1093	Baja California Sur	Other mangrove species	0.679032	0.648642	0.599599	0.607728	0.657796	0.693352	0.580532	0.501765	0.515686	0.562176	0.635361	2.32666
1453	1094	Baja California Sur	Rhizophora mangle	0.745891	0.712851	0.691364	0.685884	0.719549	0.743407	0.57841	0.531917	0.535494	0.568921	0.627504	0.198026
1454	1098	Baja California Sur	Rhizophora mangle	0.743634	0.727152	0.678201	0.683095	0.744095	0.756508	0.627193	0.573432	0.577298	0.654348	0.693485	1.05946
1455	1099	Baja California Sur	Rhizophora mangle	0.753477	0.738944	0.694612	0.701167	0.747269	0.756911	0.607018	0.560834	0.55597	0.604601	0.640446	1.55443
1456	1100	Baja California Sur	Rhizophora mangle	0.763952	0.740786	0.696819	0.713648	0.752474	0.762272	0.611982	0.564023	0.564117	0.613425	0.648013	0.584127
1457	1101	Baja California Sur	Rhizophora mangle	0.765564	0.733581	0.69991	0.691941	0.742914	0.765492	0.597429	0.552659	0.536945	0.589868	0.664384	0.306914
1458	1102	Baja California Sur	Rhizophora mangle	0.757954	0.721364	0.687449	0.684561	0.724576	0.74931	0.591421	0.536697	0.534592	0.57564	0.631108	0.306941
1459	1103	Baja California Sur	Other mangrove species	0.603125	0.580475	0.524433	0.52106	0.615445	0.630265	0.461983	0.353582	0.378778	0.477875	0.542779	3.89129
1460	1104	Baja California Sur	Rhizophora mangle	0.750008	0.733361	0.692069	0.698492	0.736356	0.74866	0.579844	0.535447	0.533866	0.582262	0.618011	0.564325
1461	1106	Baja California Sur	Other mangrove species	0.647802	0.613503	0.573266	0.562768	0.640286	0.673351	0.463322	0.437505	0.388022	0.479341	0.557729	3.84186
1462	1107	Baja California Sur	Other mangrove species	0.674106	0.656375	0.591777	0.584208	0.642508	0.673023	0.495258	0.420753	0.430895	0.487385	0.553089	0.247511
1463	1108	Baja California Sur	Other mangrove species	0.714936	0.646011	0.597274	0.60614	0.704146	0.718499	0.591379	0.494027	0.51415	0.584985	0.641815	1.4752
1464	1109	Baja California Sur	Other mangrove species	0.655824	0.616495	0.577882	0.568368	0.636271	0.662764	0.48588	0.417245	0.42425	0.505539	0.551315	6.10898
1465	1492	Baja California Sur	Other mangrove species	0.59748	0.574656	0.467836	0.538028	0.655711	0.654772	0.556984	0.457398	0.478705	0.592319	0.618845	0.207929
1466	1110	Baja California Sur	Rhizophora mangle	0.769491	0.740163	0.708688	0.699862	0.74929	0.769028	0.61992	0.571673	0.56359	0.616266	0.659056	2.85152
1467	1111	Baja California Sur	Other mangrove species	0.680447	0.651597	0.602069	0.601753	0.672005	0.689348	0.538682	0.448263	0.465319	0.545737	0.592367	6.85177
1468	1112	Baja California Sur	Other mangrove species	0.710732	0.694007	0.655546	0.650515	0.709853	0.71637	0.577993	0.52811	0.533299	0.595435	0.633315	0.267345
1469	1113	Baja California Sur	Rhizophora mangle	0.752697	0.724745	0.675225	0.690774	0.744144	0.758669	0.635357	0.521914	0.560292	0.65254	0.693361	0.257438
1470	1114	Baja California Sur	Rhizophora mangle	0.703675	0.684497	0.657124	0.665301	0.721137	0.724524	0.530558	0.468991	0.49034	0.558126	0.601977	0.237636
1471	1115	Baja California Sur	Other mangrove species	0.735328	0.69662	0.667119	0.657386	0.699026	0.736567	0.555358	0.527665	0.51461	0.535166	0.599523	1.08907
1472	6229	Nayarit	Rhizophora mangle	0.77099	0.740384	0.670626	0.686324	0.761492	0.774603	0.579919	0.449439	0.539609	0.623829	0.65107	0.198113
1473	1116	Baja California Sur	Other mangrove species	0.728697	0.694354	0.658292	0.65582	0.704923	0.727224	0.576122	0.515622	0.514891	0.57045	0.624069	3.7724
1474	1117	Baja California Sur	Rhizophora mangle	0.767326	0.734175	0.687436	0.682477	0.73873	0.761058	0.623286	0.563227	0.556942	0.595733	0.662201	0.346523
1475	1118	Baja California Sur	Other mangrove species	0.565769	0.510741	0.476751	0.468389	0.558523	0.58637	0.399578	0.322869	0.357094	0.473412	0.529361	2.39618
1476	1119	Baja California Sur	Rhizophora mangle	0.766593	0.740831	0.686544	0.682038	0.748558	0.773129	0.641174	0.57037	0.560368	0.635492	0.68685	0.732678
1477	1120	Baja California Sur	Rhizophora mangle	0.751693	0.713693	0.689706	0.700526	0.757305	0.761877	0.618215	0.557175	0.560066	0.646328	0.687234	1.3664
1478	1121	Baja California Sur	Other mangrove species	0.694035	0.657402	0.604363	0.611104	0.67753	0.704601	0.578393	0.501184	0.505148	0.565628	0.628291	8.14824
1479	1122	Baja California Sur	Rhizophora mangle	0.775041	0.754046	0.718765	0.714457	0.757729	0.773636	0.621882	0.58106	0.576577	0.619528	0.657007	1.08909
1480	1147	Baja California Sur	Other mangrove species	0.685188	0.647348	0.602783	0.602381	0.69552	0.686515	0.546411	0.483477	0.488142	0.585513	0.626098	0.366348
1481	1148	Baja California Sur	Rhizophora mangle	0.75142	0.720615	0.644884	0.670415	0.728732	0.748317	0.648737	0.557988	0.567827	0.648084	0.695719	0.237631
1482	1123	Baja California Sur	Other mangrove species	0.612975	0.548861	0.523829	0.513611	0.628323	0.645535	0.385386	0.323698	0.347082	0.501546	0.526734	4.51506
1483	1124	Baja California Sur	Rhizophora mangle	0.769802	0.731048	0.696945	0.697049	0.74624	0.766035	0.609416	0.56175	0.552517	0.601232	0.647772	0.198009
1484	1125	Baja California Sur	Rhizophora mangle	0.747572	0.718119	0.685485	0.689773	0.728906	0.748368	0.574553	0.520536	0.521138	0.573843	0.625617	0.22773
1485	1126	Baja California Sur	Rhizophora mangle	0.756457	0.735378	0.704481	0.706023	0.753212	0.769343	0.627197	0.57244	0.575767	0.641106	0.682918	3.51502
1486	1127	Baja California Sur	Rhizophora mangle	0.769358	0.742928	0.708746	0.709522	0.749723	0.770361	0.621872	0.585259	0.576524	0.601373	0.662592	35.2068
1487	2488	Baja California Sur	Other mangrove species	0.635975	0.59742	0.382882	0.434058	0.676047	0.591793	0.59864	0.416575	0.470786	0.616398	0.617977	0.198122
1488	1128	Baja California Sur	Other mangrove species	0.638176	0.592103	0.542938	0.546537	0.60766	0.644244	0.477299	0.418076	0.423945	0.489962	0.548198	15.8506
1489	1129	Baja California Sur	Rhizophora mangle	0.761253	0.732536	0.70074	0.694154	0.74216	0.756324	0.598174	0.560598	0.554367	0.578922	0.636198	0.237616
1490	1149	Baja California Sur	Other mangrove species	0.744738	0.704912	0.668049	0.669782	0.719609	0.738132	0.584493	0.521375	0.524704	0.581517	0.631908	2.05947
1491	2489	Baja California Sur	Rhizophora mangle	0.764917	0.746703	0.7066	0.717536	0.760973	0.770791	0.607519	0.571274	0.571325	0.614518	0.661495	29.6195
1492	1130	Baja California Sur	Other mangrove species	0.644343	0.613004	0.569344	0.547246	0.642684	0.662529	0.510819	0.45414	0.44542	0.534803	0.581047	4.14879
1493	1131	Baja California Sur	Other mangrove species	0.694604	0.650292	0.596294	0.590432	0.703929	0.711845	0.579008	0.455507	0.490072	0.610239	0.646898	0.257436
1494	1132	Baja California Sur	Other mangrove species	0.737597	0.70156	0.66197	0.663494	0.713481	0.733251	0.579533	0.51427	0.516293	0.576666	0.627083	3.8615
1495	1133	Baja California Sur	Other mangrove species	0.701147	0.681711	0.613562	0.617939	0.686582	0.705316	0.593082	0.508197	0.527171	0.585759	0.635135	1.03957
1496	1134	Baja California Sur	Other mangrove species	0.590019	0.538456	0.483607	0.490896	0.605453	0.611574	0.361585	0.31363	0.311171	0.443499	0.466708	3.74268
1497	1135	Baja California Sur	Other mangrove species	0.625937	0.551862	0.514227	0.515121	0.616359	0.646017	0.394429	0.333382	0.341422	0.452181	0.545005	2.01004
1498	1140	Baja California Sur	Rhizophora mangle	0.750942	0.729237	0.692697	0.699016	0.753684	0.76524	0.650171	0.589283	0.583805	0.661709	0.700206	4.41615
1499	1136	Baja California Sur	Other mangrove species	0.606213	0.570991	0.524637	0.516834	0.597678	0.629867	0.443213	0.36228	0.367102	0.463924	0.515165	7.85154
1500	1137	Baja California Sur	Other mangrove species	0.710717	0.681746	0.632022	0.633376	0.704841	0.719814	0.578447	0.480162	0.503373	0.587056	0.626783	0.891123
1501	1138	Baja California Sur	Other mangrove species	0.61535	0.518005	0.510084	0.528283	0.682025	0.623108	0.55223	0.49623	0.500015	0.655825	0.660788	0.198033
1502	1139	Baja California Sur	Rhizophora mangle	0.763338	0.734253	0.686235	0.704835	0.75029	0.763452	0.609809	0.554331	0.555959	0.608797	0.650606	0.673254
1503	1141	Baja California Sur	Other mangrove species	0.68709	0.62536	0.587472	0.599115	0.686174	0.698056	0.441285	0.398539	0.395023	0.546111	0.588727	0.326751
1504	1282	Baja California Sur	Rhizophora mangle	0.761214	0.739275	0.706709	0.692951	0.7484	0.763719	0.636182	0.587156	0.587378	0.676718	0.68976	0.475249
1505	1142	Baja California Sur	Other mangrove species	0.58856	0.544754	0.509463	0.498625	0.584071	0.615461	0.433177	0.35534	0.371705	0.464193	0.548108	6.55485
1506	1143	Baja California Sur	Rhizophora mangle	0.77569	0.746673	0.709108	0.708988	0.753668	0.778574	0.625847	0.58406	0.579394	0.600565	0.665728	6.69284
1507	1144	Baja California Sur	Other mangrove species	0.60456	0.474852	0.470781	0.440747	0.648241	0.65193	0.512496	0.368536	0.383418	0.562414	0.588744	0.46533
1508	1146	Baja California Sur	Rhizophora mangle	0.771221	0.756001	0.682718	0.673774	0.758453	0.778826	0.681585	0.594058	0.595588	0.681986	0.724381	0.277229
1509	11968	Nayarit	Other mangrove species	0.702148	0.657648	0.508503	0.519729	0.701724	0.718148	0.501525	0.363928	0.359874	0.578782	0.59022	0.207997
1510	1150	Baja California Sur	Rhizophora mangle	0.76058	0.728054	0.70066	0.708893	0.750169	0.766918	0.606425	0.557526	0.570367	0.625578	0.681218	2.33677
1511	1151	Baja California Sur	Other mangrove species	0.731674	0.70433	0.654484	0.65588	0.711602	0.730961	0.596538	0.514531	0.526658	0.593864	0.641215	2.86147
1512	1152	Baja California Sur	Rhizophora mangle	0.758635	0.735348	0.668586	0.687336	0.748105	0.760338	0.642404	0.51081	0.549876	0.633935	0.670327	0.554472
1513	1153	Baja California Sur	Other mangrove species	0.720139	0.692485	0.652567	0.656275	0.71943	0.724412	0.60132	0.553521	0.522214	0.612888	0.656783	0.36636
1514	1154	Baja California Sur	Other mangrove species	0.577149	0.551844	0.489233	0.495247	0.606668	0.631519	0.362763	0.248878	0.272213	0.405934	0.464376	3.00012
1515	1251	Baja California Sur	Rhizophora mangle	0.751044	0.732386	0.677241	0.677634	0.742091	0.749344	0.605786	0.537676	0.541802	0.630357	0.661722	1.06919
1516	1155	Baja California Sur	Other mangrove species	0.643284	0.602724	0.571688	0.56451	0.643281	0.66936	0.485034	0.412812	0.430531	0.521924	0.588859	6.14888
1517	1156	Baja California Sur	Rhizophora mangle	0.74431	0.718688	0.690515	0.6945	0.724837	0.754111	0.567737	0.536164	0.54302	0.552745	0.616774	0.396031
1518	1158	Baja California Sur	Other mangrove species	0.704373	0.687849	0.631519	0.639612	0.696297	0.719985	0.563482	0.48174	0.501106	0.571635	0.621637	0.227731
1519	1159	Baja California Sur	Other mangrove species	0.679045	0.621363	0.568438	0.581784	0.682395	0.689914	0.440574	0.382686	0.381253	0.53987	0.58602	1.52484
1520	1163	Baja California Sur	Other mangrove species	0.680084	0.636689	0.578529	0.591016	0.672567	0.694231	0.509841	0.448124	0.459961	0.558614	0.613549	1.52484
1521	1160	Baja California Sur	Rhizophora mangle	0.760542	0.735635	0.712764	0.709867	0.751787	0.769297	0.612853	0.568321	0.558493	0.63013	0.690418	14.5454
1522	1161	Baja California Sur	Other mangrove species	0.62231	0.575647	0.554503	0.553965	0.694754	0.654234	0.556035	0.518666	0.509324	0.642168	0.642994	0.495082
1523	1162	Baja California Sur	Other mangrove species	0.658056	0.636337	0.63595	0.599299	0.653462	0.684781	0.459977	0.448391	0.418411	0.464186	0.552019	0.495079
1524	1164	Baja California Sur	Rhizophora mangle	0.748889	0.721911	0.70049	0.695016	0.740812	0.756907	0.559984	0.516624	0.508089	0.598877	0.659579	0.287145
1525	1165	Baja California Sur	Other mangrove species	0.617506	0.58226	0.53214	0.519143	0.614776	0.63638	0.503109	0.444116	0.424272	0.529611	0.570785	11.7829
1526	1166	Baja California Sur	Other mangrove species	0.672615	0.62638	0.564783	0.578203	0.679769	0.690752	0.516973	0.449799	0.450968	0.580776	0.623232	1.85159
1527	1167	Baja California Sur	Other mangrove species	0.704883	0.685898	0.644796	0.640188	0.699699	0.712654	0.56113	0.517634	0.495589	0.580259	0.620523	1.00006
1528	1169	Baja California Sur	Other mangrove species	0.719588	0.691358	0.644103	0.64113	0.701444	0.717469	0.575004	0.492025	0.500844	0.570346	0.618146	1.38618
1529	1170	Baja California Sur	Rhizophora mangle	0.772009	0.757167	0.702873	0.703554	0.760742	0.77217	0.702818	0.620033	0.622656	0.712596	0.744567	0.504951
1530	1168	Baja California Sur	Other mangrove species	0.537591	0.481046	0.446208	0.430338	0.533454	0.567662	0.402547	0.335419	0.345567	0.465065	0.515543	16.6545
1531	1171	Baja California Sur	Other mangrove species	0.624602	0.568296	0.514701	0.506801	0.625462	0.64162	0.604764	0.423085	0.436507	0.636712	0.681111	0.465347
1532	1172	Baja California Sur	Rhizophora mangle	0.761623	0.741204	0.708506	0.708704	0.749024	0.761017	0.625738	0.569584	0.565189	0.620915	0.664986	80.864
1533	1173	Baja California Sur	Other mangrove species	0.68767	0.644269	0.56819	0.580622	0.672981	0.705117	0.62157	0.460456	0.495563	0.626192	0.674954	0.871312
1534	1174	Baja California Sur	Rhizophora mangle	0.755613	0.730069	0.701381	0.702733	0.747278	0.762451	0.588668	0.518373	0.53535	0.588386	0.628613	0.534673
1535	1175	Baja California Sur	Other mangrove species	0.594457	0.545712	0.504994	0.490049	0.568223	0.612032	0.482779	0.372599	0.421131	0.515398	0.579004	1.55438
1536	1176	Baja California Sur	Rhizophora mangle	0.754029	0.729818	0.695673	0.700894	0.745984	0.766141	0.637236	0.577194	0.581374	0.652486	0.709551	0.267342
1537	1177	Baja California Sur	Other mangrove species	0.580398	0.555402	0.533562	0.507843	0.54483	0.584058	0.505781	0.429925	0.422909	0.507429	0.56019	48.6508
1538	1178	Baja California Sur	Rhizophora mangle	0.76169	0.742265	0.707343	0.709254	0.752883	0.760938	0.639271	0.581899	0.578296	0.642468	0.679409	3.74268
1539	1179	Baja California Sur	Other mangrove species	0.68201	0.654493	0.611564	0.613135	0.668352	0.687928	0.504255	0.43625	0.448931	0.504009	0.557253	15.6639
1540	1180	Baja California Sur	Rhizophora mangle	0.759239	0.736637	0.712042	0.705956	0.749417	0.765162	0.630061	0.576438	0.56682	0.647022	0.686882	1.8912
1541	1181	Baja California Sur	Rhizophora mangle	0.755533	0.725108	0.698794	0.691525	0.744613	0.759683	0.617278	0.556955	0.552778	0.622771	0.669685	1.14852
1542	1182	Baja California Sur	Rhizophora mangle	0.759886	0.745303	0.710811	0.701731	0.747972	0.763556	0.615073	0.561816	0.55323	0.61753	0.658642	11.2479
1543	1183	Baja California Sur	Other mangrove species	0.698535	0.685599	0.633802	0.632823	0.695926	0.719216	0.575063	0.515372	0.514767	0.598316	0.644862	0.346556
1544	1184	Baja California Sur	Rhizophora mangle	0.75509	0.734094	0.682341	0.695694	0.745379	0.754404	0.631159	0.55628	0.562596	0.636606	0.672055	1.13864
1545	1185	Baja California Sur	Rhizophora mangle	0.76386	0.731924	0.686667	0.692868	0.753776	0.771604	0.600219	0.534582	0.539209	0.583322	0.643319	0.425731
1546	1186	Baja California Sur	Rhizophora mangle	0.751253	0.731211	0.689143	0.692981	0.747142	0.758617	0.626948	0.559837	0.570901	0.626932	0.66937	2.92089
1547	1200	Baja California Sur	Rhizophora mangle	0.779178	0.740431	0.719397	0.699728	0.738582	0.775463	0.614961	0.602057	0.570325	0.587231	0.654293	0.247512
1548	1187	Baja California Sur	Other mangrove species	0.600325	0.563028	0.507593	0.518288	0.618166	0.615729	0.569376	0.441836	0.455591	0.605541	0.640379	1.26733
1549	1188	Baja California Sur	Other mangrove species	0.675655	0.685105	0.599835	0.607354	0.680373	0.685615	0.58616	0.491368	0.495891	0.577896	0.626093	0.524769
1550	1189	Baja California Sur	Other mangrove species	0.717091	0.697292	0.667438	0.666291	0.718748	0.729981	0.572865	0.530224	0.512506	0.596109	0.647162	0.277245
1551	1190	Baja California Sur	Other mangrove species	0.661644	0.635323	0.586625	0.578335	0.66051	0.686123	0.525817	0.445998	0.443038	0.544454	0.599042	0.306932
1552	1191	Baja California Sur	Other mangrove species	0.641162	0.598664	0.564808	0.552167	0.630337	0.65017	0.437292	0.381657	0.392323	0.486617	0.534755	6.48536
1553	1192	Baja California Sur	Other mangrove species	0.704427	0.668775	0.636481	0.649294	0.70502	0.717223	0.610155	0.541853	0.546037	0.642264	0.677724	0.306949
1554	1193	Baja California Sur	Other mangrove species	0.553608	0.542708	0.478302	0.481473	0.607583	0.613556	0.638693	0.424443	0.458854	0.663943	0.700687	0.19802
1555	1201	Baja California Sur	Other mangrove species	0.536647	0.432908	0.394935	0.405417	0.631267	0.580838	0.447107	0.353603	0.343861	0.555849	0.55065	0.217799
1556	1194	Baja California Sur	Other mangrove species	0.725577	0.690598	0.649247	0.645351	0.697728	0.725613	0.568127	0.50198	0.511619	0.564874	0.614996	0.594075
1557	1195	Baja California Sur	Rhizophora mangle	0.763409	0.730526	0.689673	0.688721	0.739427	0.755455	0.614048	0.546024	0.550244	0.614296	0.655353	0.663383
1558	1196	Baja California Sur	Other mangrove species	0.699747	0.666212	0.631448	0.63591	0.67833	0.70275	0.513313	0.456785	0.473728	0.514112	0.571822	8.17845
1559	1197	Baja California Sur	Rhizophora mangle	0.77888	0.753558	0.712911	0.712636	0.762633	0.782264	0.661652	0.598494	0.599292	0.642811	0.68968	1.25741
1560	1198	Baja California Sur	Other mangrove species	0.605442	0.589936	0.550379	0.534727	0.588045	0.627589	0.469013	0.399016	0.401668	0.483254	0.545772	3.93068
1561	1199	Baja California Sur	Rhizophora mangle	0.740988	0.719524	0.681235	0.684344	0.734785	0.750187	0.58398	0.517485	0.534581	0.579953	0.637607	0.227728
1562	1202	Baja California Sur	Rhizophora mangle	0.764005	0.742888	0.7084	0.709063	0.755645	0.776365	0.651494	0.596387	0.591161	0.671843	0.711409	1.32681
1563	1203	Baja California Sur	Other mangrove species	0.648834	0.575733	0.505826	0.522245	0.679585	0.656134	0.635067	0.530029	0.525564	0.680671	0.698488	0.198019
1564	1204	Baja California Sur	Other mangrove species	0.639058	0.631937	0.560929	0.559129	0.65077	0.648316	0.536741	0.445411	0.437077	0.55196	0.59925	0.802005
1565	1206	Baja California Sur	Rhizophora mangle	0.758707	0.734159	0.699606	0.696424	0.743964	0.759915	0.617853	0.556382	0.569636	0.642069	0.681906	0.237623
1566	1207	Baja California Sur	Rhizophora mangle	0.768667	0.75955	0.721291	0.719583	0.754312	0.782484	0.57016	0.52389	0.490245	0.534603	0.633753	0.20792
1567	1208	Baja California Sur	Rhizophora mangle	0.765962	0.738048	0.710373	0.691249	0.735178	0.76506	0.606443	0.56751	0.553496	0.611259	0.638387	1.35636
1568	1209	Baja California Sur	Rhizophora mangle	0.769265	0.741844	0.711562	0.702534	0.757282	0.766777	0.66717	0.592833	0.592043	0.675001	0.711186	2.12872
1569	1210	Baja California Sur	Rhizophora mangle	0.765825	0.748557	0.720316	0.715405	0.759686	0.772525	0.64716	0.59991	0.588179	0.655732	0.701858	73.3411
1570	1211	Baja California Sur	Rhizophora mangle	0.771765	0.740016	0.70644	0.704753	0.749058	0.779807	0.63009	0.587421	0.57986	0.607686	0.674392	1.17821
1571	1212	Baja California Sur	Other mangrove species	0.676601	0.662209	0.60252	0.601533	0.698966	0.705993	0.613674	0.544771	0.532893	0.648207	0.668818	0.36636
1572	1283	Baja California Sur	Other mangrove species	0.682761	0.669414	0.61811	0.643084	0.696663	0.695119	0.607944	0.534608	0.554312	0.620688	0.659982	0.247522
1573	1213	Baja California Sur	Other mangrove species	0.683786	0.641347	0.59427	0.593808	0.651631	0.698309	0.562221	0.499345	0.501028	0.552268	0.616106	11.6924
1574	13005	Sinaloa	Other mangrove species	0.405525	0.386765	0.363647	0.36706	0.502896	0.518223	0.330112	0.309291	0.313507	0.454296	0.484041	0.227964
1575	1214	Baja California Sur	Rhizophora mangle	0.761978	0.748983	0.703855	0.713026	0.762401	0.772586	0.66225	0.598775	0.603043	0.670151	0.721741	7.49552
1576	1215	Baja California Sur	Rhizophora mangle	0.768155	0.752327	0.724318	0.72702	0.757683	0.779351	0.603403	0.571084	0.573796	0.608816	0.6542	1.81186
1577	1216	Baja California Sur	Rhizophora mangle	0.75565	0.734907	0.686552	0.692683	0.744084	0.755869	0.628771	0.5534	0.55045	0.626095	0.669073	1.20795
1578	1217	Baja California Sur	Other mangrove species	0.69685	0.672701	0.635925	0.643768	0.691259	0.711623	0.546894	0.548514	0.520982	0.545825	0.606083	0.514824
1579	1218	Baja California Sur	Rhizophora mangle	0.702961	0.679869	0.643325	0.638548	0.703101	0.711504	0.627167	0.542573	0.566804	0.652605	0.684384	0.287128
1580	1219	Baja California Sur	Rhizophora mangle	0.774132	0.73831	0.702328	0.705187	0.758687	0.779436	0.619842	0.581055	0.573063	0.622362	0.675493	0.801971
1581	1220	Baja California Sur	Other mangrove species	0.660269	0.642974	0.588148	0.595974	0.661483	0.681828	0.59854	0.504673	0.524515	0.607882	0.665906	0.594059
1582	13006	Sinaloa	Other mangrove species	0.605808	0.554416	0.499511	0.53402	0.612411	0.632662	0.50298	0.423284	0.452443	0.556615	0.596695	799.649
1583	1221	Baja California Sur	Rhizophora mangle	0.772709	0.75559	0.710873	0.71144	0.76308	0.774381	0.656592	0.596371	0.593306	0.661983	0.702804	1.99009
1584	1222	Baja California Sur	Rhizophora mangle	0.752119	0.749623	0.68011	0.678496	0.742044	0.75264	0.653065	0.570911	0.55043	0.642603	0.685218	0.881095
1585	1223	Baja California Sur	Other mangrove species	0.609425	0.52246	0.50203	0.480268	0.621758	0.636493	0.33197	0.29214	0.309627	0.48878	0.511859	0.514881
1586	1224	Baja California Sur	Other mangrove species	0.546611	0.561503	0.519515	0.533932	0.582669	0.605112	0.540028	0.450762	0.464717	0.539632	0.605408	0.207928
1587	1225	Baja California Sur	Rhizophora mangle	0.753334	0.715882	0.684826	0.696125	0.746595	0.759509	0.682041	0.636765	0.6236	0.720799	0.744929	0.207933
1588	1226	Baja California Sur	Other mangrove species	0.711533	0.682921	0.649434	0.652483	0.699211	0.717664	0.549989	0.546216	0.514309	0.54545	0.600006	0.277213
1589	1231	Baja California Sur	Other mangrove species	0.648012	0.616184	0.55261	0.561213	0.637964	0.689484	0.586558	0.449131	0.486767	0.582379	0.639259	1.33668
1590	1243	Baja California Sur	Other mangrove species	0.736021	0.692391	0.659827	0.638749	0.688414	0.73272	0.561883	0.534576	0.509252	0.527425	0.602355	3.64336
1591	13007	Sinaloa	Rhizophora mangle	0.773119	0.755341	0.722264	0.733989	0.786723	0.794129	0.650994	0.564301	0.56945	0.650033	0.696029	16.2912
1592	13008	Sinaloa	Other mangrove species	0.657133	0.599895	0.537719	0.570164	0.670154	0.685479	0.502758	0.420513	0.452197	0.566296	0.596851	148.392
1593	1227	Baja California Sur	Rhizophora mangle	0.758288	0.739418	0.703417	0.702546	0.747427	0.759231	0.617186	0.551348	0.557128	0.610548	0.654835	14.1588
1594	1228	Baja California Sur	Rhizophora mangle	0.76191	0.713035	0.662972	0.668775	0.749173	0.765293	0.653198	0.530799	0.545822	0.659035	0.696095	0.207921
1595	1229	Baja California Sur	Rhizophora mangle	0.77498	0.753166	0.716813	0.689572	0.757358	0.770423	0.612639	0.580104	0.54459	0.606129	0.656079	0.227699
1596	1230	Baja California Sur	Other mangrove species	0.64551	0.5727	0.478357	0.494763	0.637501	0.643178	0.383192	0.27975	0.28551	0.459435	0.531746	0.197999
1597	1245	Baja California Sur	Rhizophora mangle	0.750464	0.73529	0.678812	0.682449	0.7443	0.754841	0.638554	0.536026	0.557121	0.624432	0.664183	0.267335
1598	1269	Baja California Sur	Rhizophora mangle	0.781532	0.737173	0.652909	0.688174	0.761233	0.781912	0.656151	0.555402	0.579929	0.641401	0.711863	0.346503
1599	1232	Baja California Sur	Rhizophora mangle	0.761024	0.742807	0.710872	0.70156	0.751108	0.762726	0.652776	0.592253	0.590194	0.656952	0.693367	6.21781
1600	1233	Baja California Sur	Rhizophora mangle	0.765291	0.735883	0.695181	0.672992	0.742628	0.76167	0.575745	0.540077	0.509778	0.57198	0.636813	0.405899
1601	1234	Baja California Sur	Other mangrove species	0.511068	0.487437	0.454157	0.444318	0.511613	0.557855	0.538842	0.425917	0.458827	0.557313	0.61805	0.920744
1602	1235	Baja California Sur	Rhizophora mangle	0.751564	0.735982	0.713842	0.693226	0.74277	0.755952	0.613324	0.577465	0.575049	0.638231	0.656858	0.772282
1603	1236	Baja California Sur	Rhizophora mangle	0.749325	0.721678	0.707307	0.693613	0.725811	0.750021	0.591755	0.561915	0.567218	0.603834	0.634181	0.75248
1604	1237	Baja California Sur	Rhizophora mangle	0.769719	0.743545	0.719039	0.7037	0.764957	0.781421	0.634133	0.597529	0.555097	0.647505	0.703316	0.198032
1605	1238	Baja California Sur	Other mangrove species	0.752894	0.706491	0.668725	0.658812	0.715883	0.753072	0.59088	0.61259	0.538239	0.565977	0.631111	0.21781
1606	13009	Sinaloa	Rhizophora mangle	0.765657	0.747134	0.711699	0.72452	0.784494	0.790877	0.629027	0.550863	0.555152	0.639802	0.677158	37.1866
1607	13010	Sinaloa	Rhizophora mangle	0.760411	0.728455	0.674555	0.721304	0.769806	0.777427	0.610068	0.527419	0.550179	0.640751	0.685501	90.1782
1608	1239	Baja California Sur	Other mangrove species	0.61504	0.595857	0.549987	0.542476	0.602629	0.630738	0.507865	0.441463	0.432792	0.521593	0.578379	7.46527
1609	1240	Baja California Sur	Other mangrove species	0.678504	0.632403	0.58683	0.590102	0.670326	0.687075	0.525067	0.453074	0.4723	0.539298	0.591037	4.08911
1610	1241	Baja California Sur	Other mangrove species	0.567242	0.508801	0.484104	0.465829	0.517954	0.591945	0.550582	0.458891	0.446645	0.540204	0.6111	1.19795
1611	1242	Baja California Sur	Rhizophora mangle	0.742285	0.721152	0.675064	0.676048	0.737514	0.746767	0.578438	0.512963	0.521306	0.620409	0.651175	1.09889
1612	1246	Baja California Sur	Other mangrove species	0.716387	0.680471	0.643609	0.640221	0.691365	0.723064	0.548424	0.522206	0.503366	0.540392	0.599354	1.61377
1613	1247	Baja California Sur	Rhizophora mangle	0.759844	0.741455	0.699449	0.701971	0.747792	0.759252	0.638659	0.575813	0.57198	0.634818	0.675362	4.31693
1614	1248	Baja California Sur	Other mangrove species	0.731883	0.689465	0.653606	0.645207	0.698459	0.731818	0.580841	0.512066	0.520263	0.571261	0.623091	1.05944
1615	1249	Baja California Sur	Other mangrove species	0.716058	0.686689	0.652186	0.642069	0.690182	0.715593	0.546278	0.499	0.491991	0.538096	0.588528	1.39608
1616	1250	Baja California Sur	Other mangrove species	0.630996	0.587197	0.543242	0.545906	0.619763	0.637847	0.448916	0.35006	0.390952	0.459739	0.506942	2.24758
1617	1270	Baja California Sur	Other mangrove species	0.715552	0.678116	0.644698	0.635287	0.689389	0.718165	0.550375	0.551897	0.507587	0.547666	0.60031	0.24753
1618	1252	Baja California Sur	Other mangrove species	0.691735	0.657617	0.615306	0.606056	0.66914	0.692527	0.53527	0.476313	0.482362	0.546078	0.594118	3.99999
1619	1253	Baja California Sur	Other mangrove species	0.756395	0.706064	0.665015	0.67318	0.72309	0.747396	0.592231	0.523045	0.521787	0.595836	0.64461	0.217829
1620	1254	Baja California Sur	Other mangrove species	0.746881	0.698837	0.658226	0.652183	0.708283	0.741881	0.583391	0.576048	0.526473	0.563877	0.624769	0.88114
1621	1255	Baja California Sur	Rhizophora mangle	0.76872	0.730878	0.6564	0.679128	0.756757	0.770072	0.655386	0.57236	0.594772	0.644539	0.706136	0.198001
1622	1256	Baja California Sur	Rhizophora mangle	0.752562	0.726742	0.701071	0.688501	0.735522	0.753291	0.634987	0.573296	0.581571	0.639868	0.671336	0.356438
1623	1257	Baja California Sur	Other mangrove species	0.677931	0.63209	0.592534	0.594354	0.651969	0.669029	0.474659	0.431298	0.426603	0.489681	0.54474	5.71284
1624	1271	Baja California Sur	Rhizophora mangle	0.748371	0.726455	0.706581	0.690424	0.734972	0.759927	0.592474	0.574613	0.538555	0.591025	0.646177	0.445554
1625	1258	Baja California Sur	Rhizophora mangle	0.7455	0.724185	0.684256	0.695925	0.749248	0.758604	0.638296	0.571838	0.581624	0.651692	0.692167	1.9209
1626	1259	Baja California Sur	Other mangrove species	0.583669	0.540038	0.479211	0.48381	0.577116	0.601474	0.421072	0.330946	0.365094	0.486842	0.574379	0.584096
1627	1260	Baja California Sur	Rhizophora mangle	0.770688	0.743011	0.701264	0.690589	0.753534	0.768753	0.609653	0.563706	0.545651	0.602324	0.662963	0.564298
1628	1261	Baja California Sur	Other mangrove species	0.72808	0.685453	0.65051	0.640041	0.687448	0.72696	0.554986	0.53129	0.504979	0.536511	0.598158	1.71278
1629	1262	Baja California Sur	Rhizophora mangle	0.743228	0.723768	0.684248	0.68219	0.735128	0.750918	0.606313	0.550695	0.56577	0.636047	0.656107	0.267328
1630	1263	Baja California Sur	Other mangrove species	0.660185	0.638868	0.56652	0.566959	0.651155	0.672191	0.495518	0.415677	0.416777	0.502138	0.555999	2.10897
1631	1264	Baja California Sur	Rhizophora mangle	0.754258	0.72339	0.675812	0.703441	0.745324	0.760046	0.663647	0.588381	0.594901	0.670855	0.707072	0.613897
1632	1280	Baja California Sur	Rhizophora mangle	0.741464	0.735975	0.698436	0.689531	0.736482	0.753284	0.615247	0.55707	0.564229	0.634306	0.656661	1.0099
1633	13011	Sinaloa	Other mangrove species	0.646512	0.605289	0.547185	0.597453	0.657731	0.669677	0.485291	0.411483	0.454048	0.545137	0.586551	422.784
1634	1265	Baja California Sur	Other mangrove species	0.540473	0.516019	0.468337	0.461982	0.526343	0.569033	0.580698	0.438534	0.482331	0.605048	0.670038	1.41577
1635	1266	Baja California Sur	Other mangrove species	0.608858	0.5646	0.518493	0.525719	0.60638	0.643047	0.383234	0.298357	0.321558	0.414067	0.492293	7.22798
1636	1267	Baja California Sur	Rhizophora mangle	0.757357	0.742809	0.709262	0.697685	0.746106	0.761381	0.616702	0.565556	0.56205	0.628395	0.663183	0.62376
1637	1268	Baja California Sur	Rhizophora mangle	0.768158	0.745781	0.717496	0.712047	0.75803	0.770216	0.660647	0.585988	0.593977	0.653639	0.695516	0.574257
1638	1281	Baja California Sur	Rhizophora mangle	0.762006	0.733412	0.674426	0.696359	0.749349	0.767403	0.659976	0.545601	0.58529	0.656553	0.696546	0.217827
1639	1272	Baja California Sur	Other mangrove species	0.641537	0.598777	0.563778	0.552787	0.632072	0.660802	0.523175	0.425938	0.442818	0.536344	0.589724	3.0198
1640	1273	Baja California Sur	Rhizophora mangle	0.764893	0.753844	0.727795	0.714539	0.758103	0.775414	0.640229	0.594814	0.600607	0.66847	0.683573	0.603963
1641	1274	Baja California Sur	Rhizophora mangle	0.737427	0.716989	0.673958	0.681962	0.729851	0.746625	0.577975	0.510725	0.525932	0.574913	0.624203	1.03963
1642	1275	Baja California Sur	Other mangrove species	0.633597	0.60891	0.525555	0.577484	0.645939	0.669203	0.64181	0.479668	0.574373	0.670165	0.700989	0.603996
1643	1276	Baja California Sur	Rhizophora mangle	0.736551	0.727814	0.654484	0.674109	0.745047	0.743171	0.646449	0.5518	0.572397	0.650234	0.689422	0.613876
1644	1277	Baja California Sur	Other mangrove species	0.709433	0.696937	0.623588	0.634438	0.70468	0.714333	0.60204	0.51327	0.524379	0.597241	0.637574	0.802004
1645	1278	Baja California Sur	Other mangrove species	0.614817	0.614107	0.538708	0.55343	0.63555	0.658679	0.630231	0.529337	0.524807	0.657547	0.681534	0.237638
1646	1279	Baja California Sur	Rhizophora mangle	0.767897	0.728554	0.635916	0.677877	0.757843	0.768765	0.688819	0.576126	0.634427	0.673908	0.73337	0.207901
1647	1284	Baja California Sur	Other mangrove species	0.584853	0.564519	0.540168	0.512897	0.615798	0.617586	0.461799	0.425811	0.412797	0.548254	0.535159	0.415868
1648	1285	Baja California Sur	Other mangrove species	0.660313	0.635292	0.568879	0.581312	0.669183	0.686553	0.64632	0.532494	0.553526	0.658695	0.704675	0.584192
1649	1286	Baja California Sur	Other mangrove species	0.638411	0.601026	0.557781	0.556844	0.621852	0.654012	0.452725	0.392761	0.409118	0.479931	0.533596	3.53464
1650	1287	Baja California Sur	Rhizophora mangle	0.723364	0.665143	0.625317	0.650926	0.730524	0.742399	0.667781	0.559445	0.577581	0.687756	0.726788	0.227736
1651	1288	Baja California Sur	Other mangrove species	0.706005	0.676282	0.628254	0.6407	0.700745	0.721195	0.624806	0.516229	0.538869	0.637525	0.679886	0.732715
1652	1289	Baja California Sur	Other mangrove species	0.713927	0.680146	0.636267	0.642699	0.7017	0.71894	0.614837	0.533775	0.521302	0.620575	0.663468	2.21795
1653	1290	Baja California Sur	Rhizophora mangle	0.739688	0.714089	0.659637	0.682397	0.734224	0.747991	0.666581	0.585924	0.596295	0.679649	0.712016	0.871337
1654	1291	Baja California Sur	Other mangrove species	0.719888	0.686996	0.634471	0.640339	0.704572	0.724827	0.584715	0.507735	0.51595	0.586174	0.630949	3.39612
1655	1292	Baja California Sur	Other mangrove species	0.421953	0.407362	0.410221	0.401587	0.417418	0.429838	0.327713	0.323174	0.351155	0.392469	0.396947	1.14852
1656	1293	Baja California Sur	Other mangrove species	0.578881	0.549827	0.500541	0.500955	0.568154	0.595142	0.42522	0.350501	0.37452	0.460135	0.501983	17.4849
1657	13012	Sinaloa	Rhizophora mangle	0.741041	0.703067	0.64664	0.679442	0.747475	0.757519	0.565176	0.485614	0.512163	0.614794	0.653013	18.2051
1658	1294	Baja California Sur	Rhizophora mangle	0.764075	0.74456	0.703754	0.704164	0.75493	0.767476	0.617032	0.567756	0.561242	0.624514	0.658252	1.82177
1659	1295	Baja California Sur	Other mangrove species	0.550262	0.500356	0.449946	0.427823	0.536898	0.572283	0.46117	0.368157	0.402944	0.520533	0.563647	17.9121
1660	1296	Baja California Sur	Rhizophora mangle	0.774127	0.752298	0.721795	0.715535	0.754744	0.775626	0.626954	0.602516	0.582508	0.615019	0.659475	47.7696
1661	1297	Baja California Sur	Rhizophora mangle	0.746513	0.715995	0.690448	0.693466	0.725025	0.751546	0.599716	0.542946	0.558387	0.605883	0.653366	0.70297
1662	1298	Baja California Sur	Other mangrove species	0.704745	0.682639	0.617903	0.636032	0.688406	0.712067	0.594278	0.506497	0.532883	0.605472	0.642665	0.28713
1663	1299	Baja California Sur	Rhizophora mangle	0.771031	0.724177	0.659872	0.680664	0.759615	0.768897	0.64395	0.562372	0.58523	0.645025	0.709195	0.445503
1664	1300	Baja California Sur	Rhizophora mangle	0.754216	0.735694	0.695233	0.690543	0.746617	0.75116	0.576836	0.528039	0.514455	0.583057	0.619868	0.296999
1665	1301	Baja California Sur	Rhizophora mangle	0.769336	0.716726	0.631574	0.668778	0.750053	0.769552	0.683073	0.564422	0.626815	0.675738	0.733759	0.306901
1666	1302	Baja California Sur	Rhizophora mangle	0.757408	0.730255	0.707346	0.697774	0.727936	0.755839	0.580762	0.55881	0.538545	0.570395	0.615382	0.861336
1667	1303	Baja California Sur	Other mangrove species	0.663512	0.610183	0.543012	0.552424	0.674729	0.671213	0.568095	0.430759	0.451675	0.594747	0.624084	1.15845
1668	1304	Baja California Sur	Rhizophora mangle	0.760049	0.747136	0.712552	0.710784	0.756928	0.768972	0.634284	0.571	0.56355	0.632679	0.678144	9.23792
1669	1493	Baja California Sur	Rhizophora mangle	0.754831	0.714973	0.67179	0.700602	0.737417	0.75435	0.59645	0.546905	0.550144	0.610731	0.655946	0.217831
1670	1305	Baja California Sur	Rhizophora mangle	0.763289	0.746764	0.70864	0.708796	0.751117	0.76715	0.633338	0.588203	0.57653	0.629448	0.671875	11.1191
1671	1312	Baja California Sur	Other mangrove species	0.696161	0.651171	0.610086	0.615045	0.66788	0.705561	0.511533	0.463337	0.470182	0.514081	0.573007	4.65345
1672	1313	Baja California Sur	Other mangrove species	0.650541	0.542511	0.508214	0.493466	0.628398	0.676493	0.314737	0.263692	0.226523	0.439267	0.574456	0.415864
1673	2959	Baja California Sur	Other mangrove species	0.703782	0.667348	0.61364	0.642775	0.694998	0.714614	0.576691	0.520178	0.549597	0.618027	0.653696	0.218013
1674	1306	Baja California Sur	Rhizophora mangle	0.761117	0.744517	0.708046	0.705226	0.75053	0.766392	0.625566	0.580159	0.567895	0.624754	0.66536	16.6045
1675	1314	Baja California Sur	Rhizophora mangle	0.737966	0.703737	0.612305	0.651246	0.740257	0.737635	0.678567	0.538533	0.594098	0.677789	0.721423	0.990004
1676	1315	Baja California Sur	Rhizophora mangle	0.727312	0.703067	0.616094	0.639609	0.715507	0.723896	0.63863	0.582597	0.562252	0.635133	0.679018	0.198008
1677	1316	Baja California Sur	Other mangrove species	0.623961	0.599119	0.524431	0.554728	0.642078	0.650728	0.509035	0.367449	0.409743	0.537453	0.570961	0.396052
1678	1317	Baja California Sur	Rhizophora mangle	0.768322	0.732679	0.639938	0.676504	0.749588	0.768593	0.672095	0.562514	0.611132	0.655054	0.712449	0.207901
1679	1318	Baja California Sur	Rhizophora mangle	0.77503	0.76131	0.709844	0.711077	0.754022	0.77665	0.659219	0.581756	0.593796	0.663373	0.69697	0.207909
1680	13013	Sinaloa	Other mangrove species	0.688804	0.6488	0.592998	0.653693	0.70423	0.711293	0.507858	0.425046	0.470151	0.563449	0.603837	49.4177
1681	1307	Baja California Sur	Other mangrove species	0.440363	0.430007	0.413307	0.396297	0.390442	0.42872	0.444338	0.347791	0.38266	0.518092	0.582816	13.4939
1682	1308	Baja California Sur	Negative process of change	0.639332	0.536467	0.418118	0.42018	0.340437	0.608038	0.308442	0.174658	0.16582	0.129655	0.449208	0.297001
1683	1309	Baja California Sur	Rhizophora mangle	0.752382	0.739796	0.69497	0.691434	0.741842	0.760815	0.630639	0.55149	0.555095	0.615243	0.663869	1.73271
1684	1310	Baja California Sur	Rhizophora mangle	0.776463	0.744488	0.701421	0.700913	0.747796	0.770959	0.638426	0.575698	0.573032	0.61225	0.665791	0.623727
1685	1311	Baja California Sur	Rhizophora mangle	0.763766	0.739231	0.693512	0.690343	0.737915	0.761938	0.646821	0.571217	0.587349	0.653501	0.692485	0.346516
1686	3114	Baja California Sur	Rhizophora mangle	0.742861	0.722179	0.696271	0.69452	0.738973	0.74828	0.555691	0.525437	0.518718	0.562638	0.621774	0.217995
1687	1319	Baja California Sur	Other mangrove species	0.615123	0.573101	0.514677	0.520451	0.606315	0.641649	0.400151	0.322383	0.33099	0.432089	0.482179	1.48514
1688	1320	Baja California Sur	Rhizophora mangle	0.776692	0.745815	0.704495	0.692718	0.744878	0.76593	0.645544	0.587752	0.574761	0.628532	0.676479	1.23749
1689	1321	Baja California Sur	Rhizophora mangle	0.752129	0.729022	0.691061	0.693478	0.737461	0.752502	0.616501	0.564471	0.570953	0.637964	0.66042	0.544556
1690	1322	Baja California Sur	Rhizophora mangle	0.778365	0.76258	0.71652	0.715298	0.761336	0.776814	0.666165	0.599497	0.602465	0.656943	0.691206	1.25735
1691	1323	Baja California Sur	Other mangrove species	0.51735	0.454801	0.387503	0.418357	0.62371	0.630542	0.516503	0.408492	0.424694	0.609424	0.625041	0.207933
1692	1324	Baja California Sur	Rhizophora mangle	0.770581	0.734109	0.685669	0.685852	0.750611	0.765969	0.628918	0.549511	0.576282	0.651318	0.69137	0.395997
1693	1325	Baja California Sur	Other mangrove species	0.584832	0.571826	0.509718	0.505747	0.592777	0.641173	0.589489	0.429558	0.433758	0.575873	0.63944	1.12875
1694	1326	Baja California Sur	Other mangrove species	0.743088	0.706823	0.663752	0.648111	0.714813	0.739555	0.586058	0.542634	0.525533	0.579961	0.633098	0.564297
1695	1327	Baja California Sur	Rhizophora mangle	0.776321	0.758703	0.723271	0.713251	0.765687	0.781499	0.606955	0.553582	0.541899	0.630356	0.668986	0.762396
1696	1328	Baja California Sur	Positive process of change	0.587482	0.516876	0.447195	0.456107	0.564769	0.606767	0.437118	0.332891	0.372352	0.48553	0.519427	0.366359
1697	1329	Baja California Sur	Rhizophora mangle	0.749812	0.729533	0.691271	0.692092	0.740403	0.754448	0.631343	0.551828	0.574731	0.640995	0.671473	0.900993
1698	1330	Baja California Sur	Rhizophora mangle	0.750655	0.727712	0.68522	0.68824	0.73456	0.751971	0.642248	0.59686	0.594536	0.666043	0.694228	0.207924
1699	1331	Baja California Sur	Rhizophora mangle	0.750163	0.725944	0.681008	0.704298	0.745718	0.749505	0.590766	0.533136	0.558051	0.609701	0.638126	0.297025
1700	1332	Baja California Sur	Rhizophora mangle	0.750076	0.7386	0.697706	0.692483	0.745904	0.768257	0.619517	0.555532	0.55301	0.605021	0.673507	0.683156
1701	1333	Baja California Sur	Other mangrove species	0.547071	0.532715	0.474139	0.472666	0.569851	0.586445	0.450708	0.345742	0.373461	0.510302	0.552485	1.80198
1702	1334	Baja California Sur	Rhizophora mangle	0.759363	0.735743	0.697195	0.69723	0.746806	0.763383	0.646209	0.584706	0.59167	0.656344	0.686146	0.455447
1703	1335	Baja California Sur	Rhizophora mangle	0.753476	0.730454	0.690781	0.690898	0.738217	0.755994	0.645966	0.611946	0.596698	0.669801	0.693639	0.613873
1704	1336	Baja California Sur	Other mangrove species	0.321309	0.322913	0.328187	0.324474	0.384614	0.353761	0.329158	0.288665	0.309658	0.390999	0.405053	1.18813
1705	1351	Baja California Sur	Other mangrove species	0.601748	0.496598	0.495326	0.511407	0.696042	0.6483	0.564907	0.507572	0.480884	0.65768	0.680278	0.287146
1706	13014	Sinaloa	Rhizophora mangle	0.7584	0.732516	0.681308	0.729071	0.766544	0.777651	0.624695	0.536993	0.57067	0.648137	0.695731	22.306
1707	1337	Baja California Sur	Rhizophora mangle	0.754799	0.741489	0.703565	0.701291	0.744332	0.764775	0.627942	0.589265	0.564208	0.621418	0.664557	3.97038
1708	1338	Baja California Sur	Other mangrove species	0.681243	0.628765	0.596342	0.58451	0.638477	0.679279	0.477068	0.445777	0.422085	0.481461	0.536523	24.4738
1709	1339	Baja California Sur	Other mangrove species	0.614849	0.583546	0.527548	0.504679	0.61071	0.635435	0.486149	0.408899	0.395051	0.511252	0.54808	5.17851
1710	1340	Baja California Sur	Rhizophora mangle	0.77167	0.741745	0.705193	0.698563	0.754907	0.767568	0.625863	0.583163	0.573513	0.629506	0.676396	2.63339
1711	1341	Baja California Sur	Rhizophora mangle	0.768574	0.729677	0.682716	0.681621	0.739016	0.764286	0.605796	0.535102	0.554348	0.614236	0.668634	0.435596
1712	1342	Baja California Sur	Rhizophora mangle	0.77673	0.749619	0.698458	0.701053	0.758493	0.774394	0.660608	0.594618	0.584777	0.646999	0.690956	0.66333
1713	1352	Baja California Sur	Other mangrove species	0.574382	0.473561	0.408231	0.457511	0.572153	0.598107	0.361316	0.212224	0.238447	0.383352	0.488664	0.386136
1714	1343	Baja California Sur	Rhizophora mangle	0.73526	0.714285	0.640094	0.667649	0.72464	0.735029	0.63979	0.565204	0.572449	0.637556	0.680072	1.01974
1715	1344	Baja California Sur	Other mangrove species	0.608976	0.570654	0.481671	0.511301	0.602089	0.661482	0.552993	0.444591	0.46814	0.5557	0.607848	0.712831
1716	1347	Baja California Sur	Rhizophora mangle	0.740728	0.70058	0.674405	0.668595	0.743502	0.755192	0.556818	0.512023	0.50012	0.63304	0.668346	2.12883
1717	1348	Baja California Sur	Other mangrove species	0.698844	0.67391	0.633162	0.630968	0.700491	0.713834	0.609568	0.53315	0.525832	0.632019	0.677586	0.277243
1718	1353	Baja California Sur	Other mangrove species	0.558764	0.529093	0.498263	0.498795	0.578197	0.575092	0.391112	0.346518	0.382065	0.476325	0.481081	0.752478
1719	1354	Baja California Sur	Rhizophora mangle	0.771379	0.752042	0.723249	0.72213	0.765182	0.776524	0.65301	0.612951	0.600127	0.664326	0.708664	63.5981
1720	1355	Baja California Sur	Rhizophora mangle	0.762402	0.739141	0.70668	0.701883	0.750809	0.763103	0.614091	0.547929	0.556882	0.614467	0.650155	0.326733
1721	1356	Baja California Sur	Other mangrove species	0.755718	0.708691	0.669128	0.651478	0.70678	0.754687	0.575287	0.538117	0.520959	0.552657	0.619197	0.198008
1722	1371	Baja California Sur	Rhizophora mangle	0.779762	0.750289	0.708891	0.71484	0.761309	0.776595	0.641186	0.593951	0.575692	0.634003	0.675302	1.40587
1723	1494	Baja California Sur	Rhizophora mangle	0.768668	0.756541	0.710348	0.711961	0.75411	0.768103	0.652142	0.586111	0.588103	0.63028	0.679242	0.594073
1724	1345	Baja California Sur	Rhizophora mangle	0.761334	0.743046	0.706579	0.716209	0.756289	0.770407	0.62034	0.574689	0.581581	0.626789	0.666599	29.97
1725	1346	Baja California Sur	Other mangrove species	0.398428	0.395012	0.323745	0.303326	0.37555	0.401232	0.412731	0.270081	0.33445	0.515008	0.618062	0.386101
1726	13015	Sinaloa	Other mangrove species	0.647071	0.600022	0.533581	0.566841	0.652331	0.670764	0.512288	0.407896	0.440397	0.553437	0.59434	27.8019
1727	13016	Sinaloa	Other mangrove species	0.632998	0.587176	0.541339	0.57933	0.651673	0.664185	0.458653	0.388583	0.395826	0.522524	0.579952	25.486
1728	1349	Baja California Sur	Other mangrove species	0.672774	0.639663	0.598112	0.587463	0.653437	0.683503	0.587592	0.48943	0.48984	0.586543	0.638707	8.48532
1729	1350	Baja California Sur	Other mangrove species	0.639611	0.598586	0.539783	0.551661	0.633201	0.64626	0.462403	0.393948	0.41343	0.503155	0.535571	6.71278
1730	1357	Baja California Sur	Rhizophora mangle	0.768147	0.753398	0.715821	0.71537	0.762842	0.776248	0.664635	0.609202	0.599891	0.673755	0.713042	16.8722
1731	1358	Baja California Sur	Rhizophora mangle	0.764682	0.743631	0.690231	0.695608	0.749161	0.758719	0.644853	0.587746	0.583382	0.638169	0.681238	0.316798
1732	1359	Baja California Sur	Other mangrove species	0.661393	0.638736	0.608295	0.578624	0.653135	0.688118	0.61976	0.515571	0.479627	0.621838	0.679391	0.267331
1733	1367	Baja California Sur	Rhizophora mangle	0.754282	0.731752	0.673039	0.665496	0.733123	0.74664	0.653754	0.569426	0.567506	0.657969	0.696691	0.821693
1734	1368	Baja California Sur	Rhizophora mangle	0.775556	0.757058	0.710836	0.722165	0.758499	0.773343	0.638408	0.590476	0.57935	0.631376	0.663349	1.67317
1735	13017	Sinaloa	Rhizophora mangle	0.753206	0.725373	0.67766	0.709153	0.765051	0.776069	0.615447	0.528948	0.535114	0.631983	0.684764	23.9213
1736	13018	Sinaloa	Other mangrove species	0.57821	0.521753	0.4679	0.498331	0.592445	0.613562	0.385037	0.327088	0.345188	0.479859	0.531618	52.8483
1737	1360	Baja California Sur	Other mangrove species	0.703351	0.657476	0.610338	0.605477	0.662325	0.70604	0.563101	0.50112	0.493753	0.549304	0.615555	18.4644
1738	1361	Baja California Sur	Other mangrove species	0.613346	0.562406	0.477562	0.506309	0.583389	0.612026	0.516816	0.394988	0.452398	0.523346	0.604266	66.9145
1739	1362	Baja California Sur	Other mangrove species	0.629806	0.594328	0.481573	0.518982	0.621808	0.658509	0.567242	0.415878	0.507122	0.595794	0.661656	0.841501
1740	1363	Baja California Sur	Rhizophora mangle	0.753607	0.727447	0.691041	0.699754	0.743355	0.756507	0.622614	0.553113	0.571347	0.622676	0.657297	1.48515
1741	1369	Baja California Sur	Rhizophora mangle	0.755969	0.721767	0.697603	0.69234	0.732199	0.751094	0.575433	0.519949	0.537455	0.592084	0.632621	0.534655
1742	1370	Baja California Sur	Rhizophora mangle	0.773261	0.744731	0.698047	0.691479	0.752208	0.767582	0.63841	0.584088	0.570159	0.630547	0.681334	20.582
1743	1384	Baja California Sur	Rhizophora mangle	0.733528	0.720463	0.668081	0.666973	0.722289	0.738475	0.6262	0.565386	0.568254	0.63505	0.670225	0.198023
1744	1364	Baja California Sur	Rhizophora mangle	0.756065	0.741796	0.700829	0.701501	0.756804	0.764402	0.671224	0.616211	0.598858	0.678434	0.712364	9.70354
1745	1365	Baja California Sur	Other mangrove species	0.653865	0.622047	0.58304	0.584998	0.65133	0.66269	0.50658	0.442912	0.460414	0.532882	0.574792	2.14848
1746	1366	Baja California Sur	Other mangrove species	0.709703	0.663298	0.612246	0.622748	0.674127	0.713644	0.576833	0.502915	0.50335	0.560208	0.624242	9.07869
1747	22908	Sinaloa	Other mangrove species	0.537443	0.457903	0.382903	0.302543	0.474503	0.540411	0.457205	0.481979	0.471606	0.764365	0.679442	0.237621
1748	1372	Baja California Sur	Other mangrove species	0.670474	0.626237	0.566223	0.577107	0.668455	0.676552	0.506044	0.425169	0.456812	0.557373	0.58379	4.22726
1749	1373	Baja California Sur	Other mangrove species	0.627316	0.504205	0.477227	0.493024	0.633499	0.640517	0.476943	0.341391	0.364056	0.530034	0.578559	0.405938
1750	1374	Baja California Sur	Rhizophora mangle	0.760569	0.735511	0.6961	0.69127	0.742987	0.76144	0.617505	0.546402	0.560603	0.616679	0.654073	1.71287
1751	1375	Baja California Sur	Other mangrove species	0.742071	0.703449	0.650772	0.655925	0.713864	0.735631	0.583732	0.507554	0.513987	0.57935	0.630675	1.20795
1752	1376	Baja California Sur	Rhizophora mangle	0.769895	0.742503	0.701822	0.691244	0.747405	0.765624	0.613686	0.569193	0.553277	0.602351	0.660937	0.504898
1753	2512	Baja California Sur	Rhizophora mangle	0.753069	0.729615	0.689803	0.696431	0.747038	0.757843	0.570414	0.529128	0.533716	0.582661	0.619395	0.297179
1754	1377	Baja California Sur	Rhizophora mangle	0.751513	0.728934	0.674704	0.695188	0.741973	0.756555	0.668111	0.599047	0.602105	0.681783	0.714026	0.901041
1755	1378	Baja California Sur	Rhizophora mangle	0.76023	0.722302	0.698154	0.688549	0.733406	0.753831	0.571285	0.535001	0.522498	0.581868	0.624812	0.306938
1756	1379	Baja California Sur	Rhizophora mangle	0.756431	0.73648	0.690421	0.698605	0.749044	0.769311	0.660833	0.592982	0.59541	0.679319	0.722381	2.6239
1757	1380	Baja California Sur	Rhizophora mangle	0.731475	0.716274	0.675366	0.683053	0.727402	0.742437	0.680523	0.587335	0.586596	0.670547	0.708196	0.25744
1758	1381	Baja California Sur	Rhizophora mangle	0.751013	0.730048	0.701478	0.686666	0.734432	0.758166	0.628255	0.584958	0.554718	0.635677	0.675412	0.950511
1759	1382	Baja California Sur	Rhizophora mangle	0.76322	0.741706	0.700306	0.694291	0.749032	0.759633	0.599064	0.548263	0.531906	0.590539	0.64044	0.316799
1760	1383	Baja California Sur	Rhizophora mangle	0.772134	0.746715	0.705076	0.706022	0.751664	0.769971	0.624722	0.576998	0.567551	0.613439	0.661552	4.5146
1761	1385	Baja California Sur	Rhizophora mangle	0.754732	0.733561	0.696869	0.700592	0.750916	0.763895	0.593034	0.543205	0.544946	0.593242	0.647221	1.2079
1762	1386	Baja California Sur	Other mangrove species	0.731698	0.703836	0.650975	0.663683	0.715382	0.733121	0.618358	0.544533	0.536135	0.622327	0.662891	0.653502
1763	1387	Baja California Sur	Other mangrove species	0.666662	0.632285	0.581155	0.576873	0.662466	0.684345	0.532248	0.472843	0.468667	0.534319	0.602028	2.40589
1764	1388	Baja California Sur	Rhizophora mangle	0.755906	0.716543	0.664909	0.684478	0.73347	0.752961	0.633533	0.512226	0.556586	0.632352	0.677014	0.336633
1765	1389	Baja California Sur	Other mangrove species	0.594095	0.581942	0.514624	0.504658	0.590134	0.610671	0.489602	0.378909	0.413595	0.515586	0.559644	1.43549
1766	1390	Baja California Sur	Rhizophora mangle	0.763224	0.725216	0.693787	0.686829	0.733847	0.754266	0.588613	0.542539	0.535244	0.585059	0.635807	0.316838
1767	1391	Baja California Sur	Rhizophora mangle	0.769807	0.733767	0.700948	0.68465	0.725378	0.763494	0.567819	0.523604	0.50167	0.550693	0.607973	0.198008
1768	1392	Baja California Sur	Rhizophora mangle	0.78245	0.754283	0.704554	0.704832	0.758848	0.778579	0.659869	0.595362	0.597536	0.655823	0.703466	3.84116
1769	1394	Baja California Sur	Other mangrove species	0.589892	0.570336	0.510305	0.508326	0.595013	0.620074	0.474085	0.370786	0.378327	0.487627	0.537608	6.84176
1770	1395	Baja California Sur	Rhizophora mangle	0.745708	0.72369	0.699286	0.688005	0.741173	0.76395	0.539422	0.524901	0.506861	0.554895	0.593323	0.455442
1771	1400	Baja California Sur	Rhizophora mangle	0.76643	0.746128	0.697339	0.697514	0.75077	0.761476	0.659496	0.604718	0.598028	0.649516	0.691853	0.673196
1772	1401	Baja California Sur	Rhizophora mangle	0.776768	0.750913	0.711198	0.712906	0.756681	0.773624	0.623115	0.574324	0.569337	0.632425	0.667242	0.752432
1773	1402	Baja California Sur	Other mangrove species	0.640568	0.599482	0.565503	0.556539	0.622613	0.644271	0.482718	0.424717	0.44165	0.515338	0.554627	47.407
1774	1597	Baja California Sur	Rhizophora mangle	0.751855	0.718911	0.68053	0.694314	0.736674	0.750576	0.576476	0.533911	0.526272	0.570149	0.623606	0.336641
1775	1396	Baja California Sur	Rhizophora mangle	0.754694	0.739206	0.701094	0.700658	0.743843	0.757033	0.61171	0.549795	0.558941	0.61014	0.646745	3.70297
1776	1397	Baja California Sur	Rhizophora mangle	0.765469	0.74149	0.706887	0.703384	0.748182	0.763026	0.629862	0.562339	0.558223	0.624657	0.669511	5.08924
1777	1398	Baja California Sur	Rhizophora mangle	0.757868	0.740194	0.689801	0.685934	0.74657	0.762356	0.603032	0.507647	0.523515	0.591884	0.637809	0.297036
1778	1399	Baja California Sur	Rhizophora mangle	0.756575	0.729523	0.681519	0.678739	0.731425	0.748515	0.644934	0.585329	0.587276	0.643482	0.685566	0.306898
1779	1658	Baja California Sur	Other mangrove species	0.712232	0.698981	0.629036	0.650168	0.701825	0.72091	0.602459	0.523408	0.539754	0.583319	0.640153	0.306934
1780	1403	Baja California Sur	Rhizophora mangle	0.760211	0.73548	0.710568	0.702575	0.740063	0.75844	0.594283	0.554922	0.554247	0.600473	0.637957	1.37624
1781	1404	Baja California Sur	Rhizophora mangle	0.758864	0.739596	0.719351	0.702374	0.743502	0.758101	0.60185	0.564857	0.556182	0.604638	0.642834	1.30693
1782	1405	Baja California Sur	Rhizophora mangle	0.773133	0.732365	0.696448	0.687579	0.736295	0.769635	0.564536	0.512278	0.511986	0.565548	0.62408	0.217809
1783	1406	Baja California Sur	Rhizophora mangle	0.769362	0.738264	0.696734	0.686045	0.744966	0.765692	0.619988	0.556907	0.556694	0.615851	0.662538	0.316837
1784	1407	Baja California Sur	Rhizophora mangle	0.747921	0.721845	0.692691	0.686036	0.728756	0.751131	0.584513	0.54562	0.548542	0.580951	0.624964	0.237623
1785	1408	Baja California Sur	Other mangrove species	0.528012	0.567313	0.423965	0.456444	0.552746	0.625725	0.598334	0.413555	0.447572	0.600682	0.659026	1.04956
1786	1417	Baja California Sur	Rhizophora mangle	0.756644	0.734333	0.70479	0.703504	0.742281	0.765871	0.591528	0.545013	0.551379	0.593965	0.643055	0.76239
1787	1418	Baja California Sur	Rhizophora mangle	0.76362	0.744204	0.699301	0.701813	0.754337	0.765664	0.643886	0.553172	0.557491	0.642058	0.685662	1.87133
1788	1409	Baja California Sur	Rhizophora mangle	0.758546	0.727495	0.697587	0.704845	0.748768	0.767521	0.624774	0.565827	0.576168	0.641863	0.684408	3.06948
1789	1410	Baja California Sur	Other mangrove species	0.690836	0.650839	0.601414	0.59561	0.667245	0.688644	0.514513	0.45951	0.453742	0.515614	0.573152	75.6158
1790	1411	Baja California Sur	Other mangrove species	0.628863	0.605652	0.540951	0.549977	0.618961	0.630127	0.462715	0.394431	0.414495	0.483576	0.514754	2.52447
1791	1412	Baja California Sur	Rhizophora mangle	0.754028	0.729443	0.703967	0.693852	0.737482	0.755067	0.593913	0.554643	0.553537	0.595598	0.637912	0.861387
1792	1413	Baja California Sur	Other mangrove species	0.609689	0.573251	0.53299	0.531938	0.59802	0.623109	0.466951	0.391344	0.418224	0.505613	0.544382	100.862
1793	1414	Baja California Sur	Rhizophora mangle	0.768201	0.737549	0.695059	0.685957	0.738888	0.761078	0.611818	0.546212	0.540698	0.602695	0.652417	0.287098
1794	1415	Baja California Sur	Rhizophora mangle	0.752844	0.728327	0.700553	0.691666	0.726503	0.760491	0.61004	0.556206	0.560693	0.596611	0.646288	0.792094
1795	1416	Baja California Sur	Rhizophora mangle	0.749296	0.735781	0.687182	0.692536	0.74149	0.753767	0.624098	0.56448	0.572242	0.628363	0.660001	1.39604
1796	1419	Baja California Sur	Other mangrove species	0.64692	0.579449	0.528919	0.537989	0.648931	0.671452	0.509664	0.397683	0.41978	0.533284	0.582213	1.33662
1797	1420	Baja California Sur	Rhizophora mangle	0.751548	0.735971	0.702882	0.700702	0.744145	0.761854	0.602913	0.549428	0.552829	0.601175	0.642114	3.16837
1798	1421	Baja California Sur	Rhizophora mangle	0.756528	0.739385	0.702414	0.703142	0.755043	0.768341	0.655729	0.609555	0.595505	0.679295	0.719465	2.93085
1799	1426	Baja California Sur	Rhizophora mangle	0.74367	0.722787	0.699838	0.689212	0.738977	0.744066	0.57397	0.531419	0.528487	0.582448	0.616349	0.237624
1800	1427	Baja California Sur	Rhizophora mangle	0.756025	0.74698	0.699491	0.698913	0.758016	0.767136	0.671608	0.614019	0.593691	0.675597	0.723204	9.7134
1801	1428	Baja California Sur	Other mangrove species	0.713409	0.687	0.653541	0.650603	0.708634	0.729641	0.557265	0.506176	0.508825	0.57527	0.614949	0.198023
1802	1422	Baja California Sur	Rhizophora mangle	0.76846	0.749302	0.708263	0.713096	0.756245	0.769383	0.638276	0.577132	0.575449	0.638953	0.676898	20.0797
1803	1423	Baja California Sur	Rhizophora mangle	0.757912	0.732869	0.694106	0.69618	0.743962	0.756491	0.63055	0.560406	0.579275	0.632855	0.669893	0.683166
1804	1424	Baja California Sur	Rhizophora mangle	0.751835	0.725235	0.691095	0.694229	0.735988	0.755215	0.647152	0.56669	0.578298	0.638632	0.677192	0.20792
1805	1425	Baja California Sur	Rhizophora mangle	0.75771	0.733672	0.699226	0.698909	0.753155	0.765345	0.566515	0.515062	0.524785	0.578894	0.609693	0.76237
1806	1429	Baja California Sur	Other mangrove species	0.596734	0.539644	0.482145	0.483478	0.59137	0.62263	0.483252	0.379108	0.42219	0.531642	0.565941	18.7536
1807	1430	Baja California Sur	Rhizophora mangle	0.776503	0.754135	0.711005	0.710411	0.76084	0.773163	0.615118	0.559629	0.566265	0.621525	0.656585	0.465294
1808	1431	Baja California Sur	Rhizophora mangle	0.754608	0.723097	0.680397	0.684781	0.738281	0.754163	0.647252	0.549936	0.567481	0.651673	0.691097	0.653464
1809	1432	Baja California Sur	Rhizophora mangle	0.751974	0.729247	0.699829	0.690647	0.727292	0.751618	0.585931	0.543257	0.538414	0.581732	0.630075	0.237629
1810	1433	Baja California Sur	Other mangrove species	0.613407	0.580425	0.536425	0.532749	0.601706	0.624052	0.455363	0.377867	0.399114	0.477648	0.52525	20.6535
1811	1434	Baja California Sur	Other mangrove species	0.626286	0.593054	0.530543	0.539109	0.620063	0.645308	0.483078	0.387848	0.415276	0.515764	0.552341	1.40602
1812	1435	Baja California Sur	Other mangrove species	0.722179	0.693292	0.654127	0.650662	0.699286	0.725018	0.554586	0.498907	0.49654	0.549345	0.595945	0.475258
1813	1439	Baja California Sur	Other mangrove species	0.551835	0.560423	0.513814	0.486477	0.576742	0.623739	0.53646	0.466487	0.450905	0.56178	0.597365	0.207925
1814	1440	Baja California Sur	Other mangrove species	0.52949	0.531459	0.469461	0.437346	0.564862	0.632845	0.574344	0.446806	0.44087	0.564846	0.62799	0.316836
1815	1451	Baja California Sur	Other mangrove species	0.450498	0.409477	0.382751	0.358826	0.451515	0.454924	0.260315	0.18973	0.252446	0.373399	0.387067	1.57427
1816	1452	Baja California Sur	Rhizophora mangle	0.743011	0.72072	0.696306	0.686191	0.727294	0.747177	0.579153	0.534855	0.530608	0.586687	0.632412	0.603959
1817	1453	Baja California Sur	Other mangrove species	0.430518	0.403295	0.370428	0.364931	0.539474	0.536894	0.55435	0.394967	0.416119	0.62305	0.656598	0.564385
1818	1454	Baja California Sur	Rhizophora mangle	0.763278	0.734745	0.708076	0.704503	0.742669	0.763212	0.586189	0.537338	0.543218	0.592168	0.637975	0.217826
1819	1436	Baja California Sur	Other mangrove species	0.675512	0.645988	0.590555	0.588072	0.665038	0.697995	0.549699	0.460217	0.470464	0.558703	0.605338	10.317
1820	1437	Baja California Sur	Rhizophora mangle	0.754665	0.725929	0.685659	0.692658	0.736016	0.752129	0.63164	0.562456	0.570928	0.628658	0.670398	0.217821
1821	1438	Baja California Sur	Rhizophora mangle	0.758682	0.738746	0.699348	0.7042	0.756262	0.769995	0.651659	0.578166	0.575946	0.65909	0.698088	0.831727
1822	9351	Nayarit	Other mangrove species	0.528079	0.418563	0.317335	0.277064	0.450052	0.494041	0.35487	0.274725	0.380707	0.624939	0.53178	0.237638
1823	1441	Baja California Sur	Other mangrove species	0.646842	0.599069	0.56313	0.564763	0.645457	0.663751	0.458863	0.40276	0.411399	0.525844	0.568435	7.8816
1824	1442	Baja California Sur	Rhizophora mangle	0.732071	0.708829	0.691094	0.689663	0.715122	0.745312	0.561194	0.531131	0.536379	0.564184	0.621526	0.297035
1825	1443	Baja California Sur	Other mangrove species	0.659363	0.584589	0.534343	0.541686	0.628792	0.677875	0.466775	0.392546	0.392882	0.476373	0.563154	3.63363
1826	1444	Baja California Sur	Rhizophora mangle	0.715257	0.709797	0.637078	0.642947	0.716468	0.718935	0.645455	0.572157	0.573189	0.653583	0.690204	0.297034
1827	1445	Baja California Sur	Rhizophora mangle	0.757239	0.73058	0.680391	0.6888	0.738606	0.755446	0.642164	0.543857	0.556786	0.655481	0.695661	0.425751
1828	9388	Nayarit	Other mangrove species	0.699792	0.600366	0.47684	0.451518	0.671107	0.653159	0.582658	0.430038	0.329017	0.567272	0.61732	0.227734
1829	1446	Baja California Sur	Rhizophora mangle	0.759987	0.736289	0.698112	0.705586	0.742079	0.758412	0.617115	0.544968	0.557379	0.607473	0.651739	8.44573
1830	1447	Baja California Sur	Rhizophora mangle	0.772005	0.747092	0.71026	0.700682	0.756891	0.77527	0.632238	0.573795	0.56764	0.625356	0.671864	1.50497
1831	1448	Baja California Sur	Rhizophora mangle	0.750802	0.734957	0.686481	0.694709	0.747381	0.756794	0.62719	0.538084	0.566672	0.6281	0.663048	0.61386
1832	1449	Baja California Sur	Rhizophora mangle	0.765815	0.732145	0.698463	0.694766	0.737754	0.760462	0.588815	0.540918	0.531273	0.580443	0.629408	0.653427
1833	1450	Baja California Sur	Rhizophora mangle	0.746563	0.723262	0.692428	0.684038	0.736843	0.749225	0.608501	0.554201	0.555298	0.631132	0.656484	0.405939
1834	1659	Baja California Sur	Rhizophora mangle	0.738694	0.700321	0.687626	0.693619	0.711141	0.734098	0.562853	0.542317	0.551829	0.550128	0.635625	0.227726
1835	1455	Baja California Sur	Rhizophora mangle	0.756278	0.740153	0.718483	0.705728	0.744591	0.759876	0.604494	0.56446	0.559057	0.606812	0.643842	3.89107
1836	1456	Baja California Sur	Rhizophora mangle	0.739281	0.724898	0.704166	0.68741	0.728237	0.743492	0.575769	0.535089	0.524891	0.579167	0.632952	1.22772
1837	1457	Baja California Sur	Other mangrove species	0.54795	0.501533	0.445398	0.452618	0.580583	0.593493	0.569956	0.479393	0.480509	0.622984	0.646392	0.277241
1838	1458	Baja California Sur	Rhizophora mangle	0.755336	0.731861	0.682674	0.715705	0.754429	0.759531	0.601509	0.543498	0.550514	0.620751	0.647194	0.900975
1839	1459	Baja California Sur	Rhizophora mangle	0.761487	0.729981	0.690275	0.706666	0.749049	0.771526	0.608962	0.551298	0.571152	0.620969	0.667676	0.267331
1840	1460	Baja California Sur	Other mangrove species	0.648434	0.604607	0.533451	0.532916	0.654457	0.68213	0.60213	0.455853	0.456095	0.606755	0.655935	1.09902
1841	1461	Baja California Sur	Rhizophora mangle	0.750508	0.733845	0.699765	0.695482	0.740562	0.755353	0.613215	0.557451	0.562043	0.610658	0.650869	1.34653
1842	9389	Nayarit	Other mangrove species	0.54552	0.481909	0.35023	0.365915	0.515127	0.568196	0.525765	0.396476	0.352584	0.557103	0.588129	0.23764
1843	1462	Baja California Sur	Rhizophora mangle	0.760401	0.738896	0.685027	0.684014	0.745001	0.764074	0.653425	0.572257	0.577007	0.652241	0.693745	2.07924
1844	1463	Baja California Sur	Other mangrove species	0.721772	0.681896	0.620612	0.62144	0.703803	0.72286	0.594806	0.486163	0.509416	0.599353	0.640466	0.712881
1845	1464	Baja California Sur	Other mangrove species	0.343033	0.276628	0.220192	0.225281	0.354645	0.405723	0.364895	0.191691	0.189709	0.354665	0.476063	0.495045
1846	1466	Baja California Sur	Rhizophora mangle	0.764013	0.74012	0.711746	0.706885	0.747112	0.765265	0.615358	0.562145	0.558744	0.619664	0.66183	8.07937
1847	1467	Baja California Sur	Rhizophora mangle	0.757255	0.724155	0.67012	0.700077	0.737969	0.759696	0.599636	0.523506	0.555837	0.614386	0.647809	0.257422
1848	1468	Baja California Sur	Other mangrove species	0.609095	0.575831	0.514823	0.505791	0.588105	0.615341	0.437777	0.34438	0.406762	0.475981	0.529439	1.08911
1849	1682	Baja California Sur	Rhizophora mangle	0.76432	0.74505	0.698916	0.704173	0.752362	0.763508	0.642632	0.584351	0.591638	0.630883	0.684004	0.287119
1850	1469	Baja California Sur	Other mangrove species	0.498211	0.425359	0.410493	0.39855	0.532547	0.526827	0.396552	0.294571	0.30263	0.467655	0.499506	1.11883
1851	1470	Baja California Sur	Rhizophora mangle	0.723109	0.698382	0.668252	0.671808	0.734916	0.734326	0.559211	0.495526	0.507611	0.57984	0.609922	1.18813
1852	1471	Baja California Sur	Rhizophora mangle	0.743778	0.720946	0.691213	0.676149	0.724528	0.743469	0.567578	0.525681	0.502748	0.56228	0.61085	0.21782
1853	1472	Baja California Sur	Rhizophora mangle	0.763007	0.734408	0.708223	0.70561	0.739924	0.765262	0.57515	0.542439	0.540899	0.567914	0.617412	4.66307
1854	1473	Baja California Sur	Rhizophora mangle	0.749895	0.721198	0.680049	0.69482	0.735522	0.756158	0.590382	0.535072	0.552115	0.622294	0.646495	0.356412
1855	1482	Baja California Sur	Other mangrove species	0.504699	0.440496	0.405692	0.414504	0.518028	0.549812	0.238374	0.205828	0.231081	0.343676	0.413646	2.30704
1856	1483	Baja California Sur	Other mangrove species	0.636578	0.585433	0.529678	0.540073	0.603071	0.640242	0.470131	0.396184	0.410633	0.471697	0.533408	135.229
1857	1474	Baja California Sur	Other mangrove species	0.617747	0.592696	0.552733	0.546041	0.600891	0.641906	0.392164	0.339739	0.337435	0.384854	0.455727	4.28686
1858	1475	Baja California Sur	Rhizophora mangle	0.745298	0.710721	0.69065	0.687043	0.717646	0.747932	0.570343	0.53793	0.537155	0.563096	0.616662	0.257429
1859	1476	Baja California Sur	Other mangrove species	0.573964	0.54541	0.506472	0.509599	0.581636	0.599069	0.440396	0.364051	0.394733	0.475161	0.524041	2.67331
1860	1484	Baja California Sur	Rhizophora mangle	0.760432	0.72649	0.686655	0.691582	0.735222	0.754488	0.607388	0.569103	0.557805	0.579232	0.642235	0.267337
1861	1485	Baja California Sur	Rhizophora mangle	0.765051	0.752508	0.700188	0.704879	0.748041	0.764971	0.64421	0.585894	0.58938	0.619018	0.675355	1.46539
1862	1477	Baja California Sur	Rhizophora mangle	0.750672	0.73257	0.691616	0.690214	0.75111	0.762593	0.658162	0.619088	0.585307	0.667754	0.701742	7.73306
1863	1478	Baja California Sur	Other mangrove species	0.628118	0.6032	0.548174	0.563026	0.639312	0.659357	0.506086	0.452192	0.43412	0.534352	0.576533	7.34691
1864	1486	Baja California Sur	Rhizophora mangle	0.760895	0.751096	0.6993	0.70536	0.741969	0.765446	0.621778	0.558972	0.570707	0.602735	0.657836	0.267335
1865	1487	Baja California Sur	Rhizophora mangle	0.755301	0.735088	0.698744	0.69355	0.750782	0.764441	0.650774	0.596159	0.593734	0.656372	0.695628	1.51498
1866	1479	Baja California Sur	Other mangrove species	0.639066	0.592914	0.537739	0.556671	0.619539	0.65173	0.450043	0.386967	0.415132	0.486965	0.535192	16.6334
1867	1480	Baja California Sur	Other mangrove species	0.633319	0.594087	0.551383	0.553821	0.621519	0.643955	0.481866	0.407821	0.429184	0.512077	0.557488	69.1383
1868	1488	Baja California Sur	Rhizophora mangle	0.757598	0.73866	0.702257	0.696823	0.742561	0.76066	0.591643	0.545501	0.540806	0.577884	0.630168	0.237638
1869	1489	Baja California Sur	Rhizophora mangle	0.760023	0.742481	0.710252	0.716482	0.750064	0.759672	0.62003	0.588921	0.577821	0.608453	0.653981	1.71294
1870	1481	Baja California Sur	Other mangrove species	0.584371	0.550354	0.50963	0.505168	0.567453	0.595193	0.441332	0.348256	0.38983	0.45939	0.513464	15.7726
1871	1490	Baja California Sur	Rhizophora mangle	0.763598	0.757209	0.727501	0.727562	0.76397	0.771451	0.615119	0.600263	0.575686	0.595505	0.644009	1.9803
1872	1495	Baja California Sur	Rhizophora mangle	0.76527	0.752077	0.708087	0.710835	0.750304	0.764633	0.640274	0.581144	0.577918	0.624771	0.671181	2.42584
1873	1496	Baja California Sur	Rhizophora mangle	0.753986	0.732112	0.688815	0.703845	0.741598	0.753039	0.630632	0.580869	0.575988	0.61415	0.662216	0.594084
1874	1497	Baja California Sur	Rhizophora mangle	0.764848	0.745104	0.70831	0.717078	0.751136	0.765669	0.627084	0.588208	0.584105	0.611591	0.666014	0.910916
1875	1498	Baja California Sur	Other mangrove species	0.646213	0.625421	0.549796	0.580837	0.646254	0.672099	0.594919	0.497841	0.51873	0.592077	0.640144	0.762398
1876	1499	Baja California Sur	Other mangrove species	0.515162	0.518168	0.483816	0.482005	0.530484	0.568801	0.559387	0.434859	0.48441	0.54374	0.622941	0.267334
1877	1500	Baja California Sur	Rhizophora mangle	0.738572	0.719753	0.683181	0.680117	0.732883	0.747376	0.629878	0.586443	0.584899	0.649174	0.682954	0.207937
1878	1501	Baja California Sur	Rhizophora mangle	0.759492	0.730991	0.695885	0.689053	0.734983	0.75113	0.5851	0.54591	0.543052	0.562291	0.620111	0.237636
1879	1512	Baja California Sur	Rhizophora mangle	0.74997	0.739395	0.696671	0.702634	0.747307	0.755471	0.632292	0.578422	0.582625	0.635719	0.671796	1.78223
1880	1502	Baja California Sur	Other mangrove species	0.643665	0.603594	0.558585	0.558845	0.620411	0.646872	0.433269	0.376992	0.396224	0.445139	0.509915	3.02988
1881	1503	Baja California Sur	Other mangrove species	0.627736	0.591033	0.531578	0.531347	0.587637	0.646672	0.503987	0.400117	0.423147	0.511126	0.578264	5.59446
1882	1504	Baja California Sur	Other mangrove species	0.713557	0.682867	0.628189	0.640814	0.701189	0.732525	0.627279	0.526666	0.567493	0.629773	0.673715	0.207935
1883	1511	Baja California Sur	Other mangrove species	0.647372	0.613027	0.553853	0.565391	0.647883	0.677572	0.571283	0.463745	0.488364	0.570041	0.628701	2.73281
1884	1505	Baja California Sur	Rhizophora mangle	0.751833	0.736021	0.697666	0.702633	0.740223	0.754117	0.622479	0.576648	0.572617	0.612773	0.661597	4.09912
1885	1506	Baja California Sur	Rhizophora mangle	0.764577	0.730294	0.67598	0.692144	0.750359	0.76274	0.647586	0.563524	0.582876	0.627784	0.686354	0.623776
1886	1507	Baja California Sur	Rhizophora mangle	0.753349	0.725913	0.67294	0.684794	0.739986	0.7576	0.643984	0.560437	0.578792	0.641543	0.686203	0.980267
1887	1508	Baja California Sur	Rhizophora mangle	0.779133	0.749771	0.714578	0.701337	0.751917	0.780292	0.619145	0.554194	0.55247	0.609702	0.665586	0.475281
1888	1509	Baja California Sur	Other mangrove species	0.705289	0.677961	0.592415	0.619312	0.686136	0.714759	0.611246	0.491602	0.534817	0.60143	0.657734	1.44559
1889	1510	Baja California Sur	Rhizophora mangle	0.756586	0.728193	0.656993	0.666717	0.741513	0.75327	0.63798	0.55425	0.568488	0.628241	0.675614	0.881232
1890	1513	Baja California Sur	Rhizophora mangle	0.744925	0.735576	0.697146	0.694725	0.733172	0.748622	0.64069	0.593868	0.583192	0.611273	0.657026	0.435655
1891	1699	Baja California Sur	Rhizophora mangle	0.768086	0.746027	0.704552	0.700029	0.745626	0.768416	0.619907	0.554076	0.558079	0.591456	0.659042	0.386137
1892	1514	Baja California Sur	Rhizophora mangle	0.771539	0.756834	0.722133	0.719723	0.746281	0.771738	0.624874	0.592156	0.581616	0.591448	0.658348	0.603982
1893	1515	Baja California Sur	Rhizophora mangle	0.771629	0.756896	0.710753	0.714691	0.766156	0.777497	0.650357	0.595365	0.590938	0.650004	0.687167	4.40626
1894	1516	Baja California Sur	Rhizophora mangle	0.757094	0.746896	0.711795	0.705912	0.742934	0.757333	0.603018	0.565091	0.569721	0.58904	0.639869	1.11884
1895	1517	Baja California Sur	Rhizophora mangle	0.753054	0.728028	0.683312	0.702511	0.743575	0.758422	0.646359	0.583412	0.599319	0.642976	0.684961	0.227739
1896	1518	Baja California Sur	Rhizophora mangle	0.768622	0.752696	0.714078	0.719424	0.756484	0.766501	0.633713	0.591666	0.583313	0.613346	0.662654	1.84165
1897	1519	Baja California Sur	Other mangrove species	0.585336	0.541792	0.503562	0.505218	0.556429	0.590158	0.341558	0.299393	0.31913	0.348281	0.41709	2.46548
1898	1520	Baja California Sur	Rhizophora mangle	0.748502	0.723598	0.694331	0.695834	0.737355	0.752521	0.588342	0.556919	0.535635	0.590639	0.630874	0.376265
1899	1521	Baja California Sur	Rhizophora mangle	0.775324	0.75725	0.723169	0.727083	0.771535	0.782002	0.648493	0.599216	0.598314	0.64196	0.679699	1.42584
1900	1522	Baja California Sur	Rhizophora mangle	0.760542	0.737015	0.701672	0.700125	0.742197	0.763708	0.602246	0.564614	0.554843	0.585014	0.642832	0.316852
1901	1523	Baja California Sur	Rhizophora mangle	0.758753	0.737262	0.711447	0.708091	0.751279	0.767237	0.611839	0.577942	0.564087	0.614871	0.650702	0.326756
1902	1524	Baja California Sur	Rhizophora mangle	0.761592	0.742429	0.699291	0.698618	0.751227	0.762972	0.623529	0.567665	0.567135	0.604261	0.653252	0.336651
1903	1525	Baja California Sur	Other mangrove species	0.658846	0.633164	0.574432	0.577969	0.649225	0.672806	0.561014	0.468063	0.491507	0.56286	0.623512	0.584186
1904	1526	Baja California Sur	Other mangrove species	0.630707	0.581803	0.535959	0.542703	0.616326	0.643388	0.472408	0.400399	0.423655	0.474298	0.547774	24.8925
1905	1527	Baja California Sur	Rhizophora mangle	0.7534	0.733044	0.686153	0.695375	0.739987	0.758094	0.674767	0.598038	0.61419	0.671265	0.706961	0.356461
1906	1528	Baja California Sur	Rhizophora mangle	0.752334	0.718343	0.680555	0.688571	0.734912	0.746614	0.579458	0.544848	0.530491	0.567139	0.622443	0.485167
1907	1529	Baja California Sur	Rhizophora mangle	0.755149	0.750162	0.700245	0.701885	0.743387	0.7595	0.660292	0.586178	0.586611	0.643822	0.688051	0.217826
1908	1530	Baja California Sur	Rhizophora mangle	0.763389	0.752327	0.715825	0.716153	0.75169	0.763296	0.632584	0.595643	0.585449	0.620471	0.665184	0.326741
1909	1531	Baja California Sur	Rhizophora mangle	0.736715	0.713809	0.694033	0.695852	0.713636	0.734406	0.561735	0.52369	0.532938	0.539245	0.605583	0.277249
1910	1544	Baja California Sur	Rhizophora mangle	0.770851	0.756876	0.729624	0.724722	0.763431	0.779028	0.637284	0.59917	0.59558	0.637009	0.672341	1.1684
1911	3457	Baja California Sur	Rhizophora mangle	0.747589	0.731148	0.694427	0.689913	0.737711	0.75674	0.627296	0.558618	0.562416	0.628888	0.673166	0.207948
1912	1532	Baja California Sur	Other mangrove species	0.630357	0.596399	0.544844	0.54162	0.613871	0.640825	0.489675	0.418546	0.429652	0.496818	0.554261	20.1896
1913	1533	Baja California Sur	Other mangrove species	0.635011	0.589445	0.551012	0.543218	0.584886	0.635791	0.474353	0.415075	0.420975	0.443308	0.538522	7.77278
1914	1534	Baja California Sur	Rhizophora mangle	0.748583	0.735706	0.708922	0.699971	0.745003	0.759262	0.598268	0.547743	0.550702	0.608571	0.643582	0.425772
1915	1535	Baja California Sur	Rhizophora mangle	0.754394	0.73991	0.704407	0.704898	0.749792	0.762714	0.628069	0.582228	0.58512	0.621476	0.671692	1.93078
1916	1536	Baja California Sur	Rhizophora mangle	0.761382	0.749725	0.721163	0.71394	0.759623	0.76861	0.609677	0.579104	0.567192	0.603208	0.649909	5.99037
1917	1545	Baja California Sur	Rhizophora mangle	0.758698	0.739312	0.71102	0.708327	0.749422	0.764953	0.628015	0.589333	0.58773	0.643319	0.6717	0.584199
1918	2548	Baja California Sur	Rhizophora mangle	0.76835	0.719215	0.653465	0.712075	0.758173	0.774187	0.585071	0.505609	0.511662	0.613454	0.649083	0.208022
1919	1537	Baja California Sur	Other mangrove species	0.666841	0.630124	0.588585	0.588587	0.634954	0.668477	0.542576	0.475306	0.500624	0.533038	0.602079	5.99026
1920	1538	Baja California Sur	Other mangrove species	0.674227	0.643858	0.617324	0.599479	0.659676	0.676412	0.486498	0.436957	0.429788	0.50031	0.543511	0.485182
1921	1539	Baja California Sur	Other mangrove species	0.538804	0.503438	0.459739	0.472681	0.525418	0.55666	0.328432	0.257401	0.291716	0.32076	0.392152	2.86153
1922	1540	Baja California Sur	Rhizophora mangle	0.747164	0.730754	0.70129	0.701508	0.746218	0.754791	0.577948	0.53761	0.535819	0.600991	0.631055	0.35646
1923	1541	Baja California Sur	Other mangrove species	0.552314	0.570611	0.53259	0.525319	0.589729	0.621425	0.581067	0.488376	0.516476	0.574591	0.647093	0.227733
1924	1542	Baja California Sur	Rhizophora mangle	0.756433	0.744182	0.715115	0.713062	0.752223	0.763073	0.611466	0.570271	0.572605	0.605742	0.652901	0.673297
1925	1543	Baja California Sur	Rhizophora mangle	0.766268	0.754197	0.718589	0.721464	0.762205	0.773927	0.651439	0.600216	0.606281	0.656663	0.685758	0.673314
1926	1546	Baja California Sur	Other mangrove species	0.641847	0.605769	0.541663	0.554834	0.624078	0.668013	0.591666	0.474781	0.511245	0.584327	0.648445	2.33667
1927	1547	Baja California Sur	Other mangrove species	0.618372	0.582231	0.542667	0.53121	0.592101	0.624808	0.507509	0.424964	0.433212	0.513186	0.569049	54.3805
1928	1548	Baja California Sur	Other mangrove species	0.494874	0.45276	0.417908	0.405024	0.416464	0.505778	0.362085	0.271909	0.297437	0.381816	0.495533	1.8813
1929	1549	Baja California Sur	Rhizophora mangle	0.762567	0.742843	0.708652	0.708263	0.741726	0.761282	0.601064	0.566675	0.555499	0.574772	0.639431	0.415853
1930	1550	Baja California Sur	Other mangrove species	0.567896	0.514746	0.437746	0.452908	0.562862	0.584664	0.56331	0.36179	0.424829	0.576056	0.617724	1.42577
1931	1551	Baja California Sur	Rhizophora mangle	0.771276	0.745031	0.688868	0.696545	0.746629	0.771108	0.694743	0.60723	0.617179	0.659616	0.723529	0.32674
1932	1552	Baja California Sur	Rhizophora mangle	0.758796	0.738636	0.70067	0.711788	0.741514	0.757741	0.629714	0.58071	0.580472	0.606032	0.662268	0.217827
1933	1553	Baja California Sur	Rhizophora mangle	0.762665	0.736504	0.686256	0.693296	0.7486	0.764284	0.636298	0.568701	0.582905	0.622114	0.669625	1.09903
1934	1554	Baja California Sur	Rhizophora mangle	0.766445	0.743422	0.706137	0.688834	0.739503	0.758394	0.616419	0.576627	0.550883	0.592996	0.647501	0.237627
1935	15498	Sinaloa	Other mangrove species	0.442321	0.587927	0.519231	0.433522	0.530707	0.60091	0.535326	0.45612	0.411368	0.53745	0.619338	0.227681
1936	1556	Baja California Sur	Rhizophora mangle	0.752899	0.738916	0.716499	0.711648	0.755953	0.759786	0.59681	0.570855	0.557164	0.598828	0.642232	0.841619
1937	1557	Baja California Sur	Rhizophora mangle	0.756098	0.738481	0.700457	0.701209	0.746044	0.757404	0.606812	0.561352	0.550164	0.60323	0.647043	0.455465
1938	1558	Baja California Sur	Rhizophora mangle	0.758935	0.744959	0.706185	0.711648	0.754724	0.765978	0.612751	0.570897	0.565801	0.610356	0.655475	1.96048
1939	1559	Baja California Sur	Rhizophora mangle	0.75342	0.736771	0.700003	0.696953	0.742106	0.755708	0.596055	0.552282	0.546841	0.585178	0.635141	0.841621
1940	1560	Baja California Sur	Rhizophora mangle	0.767241	0.752354	0.706128	0.710178	0.750086	0.764618	0.634343	0.5746	0.569676	0.607004	0.671013	0.198026
1941	1561	Baja California Sur	Other mangrove species	0.642059	0.599357	0.556293	0.560278	0.617114	0.64778	0.499997	0.431721	0.444825	0.499864	0.563002	383.864
1942	1562	Baja California Sur	Rhizophora mangle	0.773512	0.754869	0.723793	0.724783	0.758918	0.772426	0.630561	0.594278	0.589386	0.620037	0.678584	0.782201
1943	1563	Baja California Sur	Rhizophora mangle	0.752273	0.729376	0.697561	0.700137	0.743952	0.754157	0.582418	0.544416	0.533406	0.582465	0.62813	1.15846
1944	1564	Baja California Sur	Rhizophora mangle	0.763627	0.733897	0.678816	0.682509	0.741481	0.760068	0.649591	0.571552	0.585168	0.631562	0.686039	0.316836
1945	1691	Baja California Sur	Rhizophora mangle	0.757663	0.71286	0.65738	0.683504	0.73958	0.760104	0.66671	0.571969	0.603145	0.650042	0.711931	0.495033
1946	1565	Baja California Sur	Other mangrove species	0.705575	0.668215	0.619027	0.615009	0.676167	0.712153	0.572861	0.506634	0.510521	0.555023	0.618531	7.57437
1947	1566	Baja California Sur	Rhizophora mangle	0.759799	0.733288	0.683152	0.687306	0.732344	0.756589	0.653197	0.556708	0.581567	0.625321	0.671726	0.217824
1948	1567	Baja California Sur	Rhizophora mangle	0.760214	0.741555	0.701679	0.699371	0.75208	0.766885	0.650521	0.578588	0.585946	0.656991	0.693718	0.376256
1949	1568	Baja California Sur	Rhizophora mangle	0.757291	0.730076	0.698127	0.702347	0.727465	0.751897	0.600533	0.560119	0.564141	0.559647	0.650757	0.554468
1950	1569	Baja California Sur	Rhizophora mangle	0.772357	0.755916	0.716744	0.718359	0.763188	0.782283	0.653282	0.600061	0.604651	0.638537	0.691595	1.4654
1951	1692	Baja California Sur	Rhizophora mangle	0.747331	0.716496	0.685901	0.700593	0.724921	0.750052	0.582966	0.548624	0.567363	0.561457	0.645972	0.485145
1952	1570	Baja California Sur	Other mangrove species	0.724317	0.686815	0.647219	0.639144	0.692328	0.722598	0.553746	0.515389	0.504561	0.543182	0.595688	1.49507
1953	1571	Baja California Sur	Rhizophora mangle	0.777212	0.757553	0.718178	0.712408	0.755989	0.774451	0.642871	0.594367	0.584077	0.619688	0.672993	0.960415
1954	1572	Baja California Sur	Rhizophora mangle	0.767924	0.753166	0.712649	0.72105	0.759245	0.768945	0.636068	0.592109	0.581142	0.619805	0.670093	0.267333
1955	1573	Baja California Sur	Rhizophora mangle	0.751351	0.73689	0.694399	0.700551	0.743251	0.76047	0.596735	0.54812	0.556206	0.585308	0.637937	0.198028
1956	1574	Baja California Sur	Other mangrove species	0.579369	0.567452	0.519144	0.51481	0.544427	0.640774	0.310099	0.264846	0.260805	0.254075	0.416305	0.346547
1957	1575	Baja California Sur	Other mangrove species	0.631687	0.582938	0.541744	0.537871	0.609562	0.636256	0.466741	0.39688	0.419378	0.478815	0.53805	70.5871
1958	1576	Baja California Sur	Rhizophora mangle	0.759622	0.741702	0.68129	0.712844	0.747689	0.760106	0.662784	0.56474	0.600214	0.64028	0.692196	0.821802
1959	1577	Baja California Sur	Rhizophora mangle	0.763591	0.750371	0.694134	0.709351	0.748744	0.768081	0.677693	0.574258	0.618761	0.673278	0.716388	0.32674
1960	1578	Baja California Sur	Rhizophora mangle	0.760427	0.742953	0.704458	0.705125	0.752146	0.763055	0.621685	0.574944	0.571218	0.608712	0.654274	0.663401
1961	1598	Baja California Sur	Rhizophora mangle	0.743524	0.737103	0.668333	0.683156	0.745816	0.751414	0.634602	0.560305	0.578394	0.630854	0.675999	1.61391
1962	1727	Baja California Sur	Rhizophora mangle	0.763498	0.720776	0.676934	0.681973	0.724668	0.760448	0.628658	0.571388	0.576233	0.627439	0.677675	0.207918
1963	1579	Baja California Sur	Other mangrove species	0.620692	0.575112	0.530956	0.522012	0.582524	0.630198	0.444806	0.382134	0.385024	0.450686	0.516413	8.98032
1964	1580	Baja California Sur	Other mangrove species	0.696393	0.676564	0.576565	0.582356	0.67661	0.690356	0.6005	0.468772	0.486452	0.567103	0.638993	0.316847
1965	1581	Baja California Sur	Other mangrove species	0.583818	0.525493	0.490764	0.471136	0.605439	0.621255	0.588944	0.472459	0.487246	0.581122	0.638038	0.405948
1966	1582	Baja California Sur	Rhizophora mangle	0.76808	0.754474	0.688651	0.700706	0.750088	0.763216	0.642813	0.574328	0.581849	0.638921	0.670065	0.326736
1967	1583	Baja California Sur	Other mangrove species	0.536839	0.502331	0.438801	0.442428	0.52029	0.574031	0.411606	0.316163	0.342491	0.44625	0.493402	1.16833
1968	1599	Baja California Sur	Rhizophora mangle	0.750079	0.732897	0.697826	0.700544	0.74693	0.75652	0.643318	0.569521	0.594763	0.63011	0.669082	0.524774
1969	1600	Baja California Sur	Other mangrove species	0.268368	0.271941	0.217136	0.23602	0.264556	0.297776	0.41871	0.24287	0.349951	0.474021	0.523762	0.287143
1970	1601	Baja California Sur	Rhizophora mangle	0.753668	0.731324	0.70534	0.704412	0.746232	0.76133	0.586569	0.557993	0.553951	0.594219	0.642652	0.524765
1971	1584	Baja California Sur	Rhizophora mangle	0.76431	0.735533	0.688582	0.694936	0.744754	0.764218	0.63493	0.569456	0.575917	0.606205	0.668709	2.85154
1972	1585	Baja California Sur	Rhizophora mangle	0.763588	0.743336	0.692349	0.704204	0.746564	0.762463	0.641677	0.581304	0.585335	0.615436	0.669928	1.45547
1973	1586	Baja California Sur	Rhizophora mangle	0.763492	0.753798	0.708135	0.718738	0.758383	0.764856	0.644062	0.593348	0.591485	0.629039	0.669422	1.44557
1974	1602	Baja California Sur	Rhizophora mangle	0.725131	0.696952	0.664177	0.686644	0.724401	0.723633	0.569378	0.518536	0.557498	0.560331	0.640339	0.227728
1975	1603	Baja California Sur	Other mangrove species	0.270064	0.301138	0.248836	0.240116	0.266444	0.290059	0.32349	0.210763	0.296288	0.398265	0.447665	0.287143
1976	1604	Baja California Sur	Other mangrove species	0.333294	0.314066	0.291218	0.274814	0.305968	0.354215	0.36306	0.243042	0.324245	0.404749	0.453402	1.08916
1977	1587	Baja California Sur	Other mangrove species	0.658594	0.620611	0.577443	0.57892	0.638734	0.674431	0.47282	0.41411	0.421375	0.486381	0.547279	7.36669
1978	1588	Baja California Sur	Rhizophora mangle	0.773656	0.755459	0.715921	0.710937	0.7564	0.771029	0.637049	0.591397	0.584386	0.624788	0.667399	5.65354
1979	1605	Baja California Sur	Rhizophora mangle	0.754249	0.735129	0.707422	0.710186	0.749186	0.760374	0.587833	0.562513	0.553092	0.587257	0.633017	2.40601
1980	1589	Baja California Sur	Other mangrove species	0.633909	0.591542	0.542594	0.546875	0.623442	0.653593	0.513247	0.426652	0.457022	0.50745	0.584425	5.12891
1981	1590	Baja California Sur	Other mangrove species	0.583041	0.53424	0.475986	0.450443	0.551602	0.610151	0.453541	0.355044	0.341402	0.475238	0.560912	1.61404
1982	1591	Baja California Sur	Rhizophora mangle	0.753402	0.728605	0.707834	0.706881	0.75232	0.761772	0.578304	0.559768	0.547663	0.58661	0.628992	0.425756
1983	1592	Baja California Sur	Rhizophora mangle	0.769925	0.740674	0.710416	0.707159	0.741376	0.767096	0.613961	0.578286	0.576333	0.580449	0.656515	1.92083
1984	1606	Baja California Sur	Rhizophora mangle	0.759464	0.737352	0.708207	0.710004	0.749409	0.76024	0.6088	0.582266	0.576852	0.60624	0.655577	0.54457
1985	1607	Baja California Sur	Rhizophora mangle	0.746306	0.726067	0.686701	0.688115	0.731579	0.749008	0.596746	0.553334	0.563103	0.584203	0.633607	0.237631
1986	1608	Baja California Sur	Rhizophora mangle	0.758856	0.725769	0.685207	0.703367	0.745739	0.758169	0.588877	0.547081	0.542793	0.587501	0.639835	0.356443
1987	1609	Baja California Sur	Rhizophora mangle	0.765464	0.729672	0.701548	0.696136	0.724811	0.76381	0.590835	0.562733	0.552966	0.558571	0.632822	0.495056
1988	1593	Baja California Sur	Other mangrove species	0.650058	0.60329	0.565138	0.562462	0.617548	0.65102	0.498022	0.436797	0.449586	0.485365	0.554898	24.3181
1989	1594	Baja California Sur	Other mangrove species	0.373272	0.278595	0.272192	0.27344	0.310672	0.407911	0.138152	0.121565	0.147613	0.179489	0.28828	0.277258
1990	1595	Baja California Sur	Rhizophora mangle	0.776386	0.720527	0.677241	0.677602	0.756737	0.773637	0.593833	0.53422	0.51848	0.613798	0.669323	0.356453
1991	1596	Baja California Sur	Rhizophora mangle	0.764259	0.754367	0.70972	0.718348	0.761821	0.77487	0.626705	0.573373	0.579713	0.612417	0.659366	1.47529
1992	16027	Sinaloa	Rhizophora mangle	0.710853	0.659755	0.611936	0.622396	0.703977	0.72672	0.458694	0.404573	0.404918	0.502412	0.571877	0.296932
1993	1610	Baja California Sur	Other mangrove species	0.281852	0.285867	0.261036	0.245318	0.274786	0.310087	0.319046	0.214147	0.328164	0.410383	0.444511	1.02975
1994	1611	Baja California Sur	Rhizophora mangle	0.750856	0.729113	0.691538	0.706738	0.72915	0.752887	0.604861	0.55839	0.567867	0.571961	0.652527	0.277231
1995	1612	Baja California Sur	Other mangrove species	0.593599	0.548507	0.505051	0.503933	0.55469	0.601807	0.408556	0.337865	0.370128	0.423106	0.488494	4.08912
1996	1613	Baja California Sur	Other mangrove species	0.405405	0.374658	0.34935	0.371236	0.425815	0.41674	0.270221	0.222329	0.343526	0.429695	0.448295	3.71304
1997	1614	Baja California Sur	Rhizophora mangle	0.765728	0.752944	0.718265	0.725517	0.766124	0.771938	0.624408	0.588665	0.583023	0.62436	0.664499	1.97035
1998	1620	Baja California Sur	Rhizophora mangle	0.762625	0.731809	0.683458	0.692001	0.737514	0.755018	0.619242	0.561758	0.563115	0.59645	0.652773	0.277231
[truncated: 22,729 more rows]
